# Supplementary material for: (Butane-1,2,3,4-tetraol-κ3 O 1,O 2,O 3)(ethanol-κO)tris­(nitrato-κ2 O,O′)holmium(III)
Source: Acta Crystallogr Sect E Struct Rep Online. 2013 Feb 20;69(Pt 3):m162–3. doi: 10.1107/S160053681300305X (PMC3588509; doi:10.1107/S160053681300305X)
Supplement: Supplementary file 3 [file e-69-0m162-Isup3.hkl]

# 
# h,k,l, Fc-squared, Fo-squared, sigma(Fo-squared) and status flag 
# 
data_I
_shelx_title ' sa1991 in P-1               New: P21/c' 
_shelx_refln_list_code          4 
_shelx_F_calc_maximum      332.92 
_exptl_crystal_F_000      1007.73 
_reflns_d_resolution_high  0.7695 
 
loop_ 
 _symmetry_equiv_pos_as_xyz 
 'x, y, z' 
 '-x, y+1/2, -z+1/2' 
 '-x, -y, -z' 
 'x, -y-1/2, z-1/2' 
 
_cell_length_a     7.7501 
_cell_length_b    12.7830 
_cell_length_c    15.1640 
_cell_angle_alpha  90.000 
_cell_angle_beta  100.350 
_cell_angle_gamma  90.000 
 
_shelx_F_squared_multiplier     1.000 
 
loop_ 
 _refln_index_h 
 _refln_index_k 
 _refln_index_l 
 _refln_F_squared_calc 
 _refln_F_squared_meas 
 _refln_F_squared_sigma 
 _refln_observed_status 
   1   0   0    52237.41    54108.67    853.53 o 
   2   0   0     3944.86     4076.59     83.24 o 
   3   0   0    18354.23    18999.77    532.25 o 
   4   0   0    62828.11    68481.40   3734.35 o 
   5   0   0     8094.52     8120.29    246.62 o 
   6   0   0      209.37      259.91     24.27 o 
   7   0   0     9395.60     8464.46    408.79 o 
   8   0   0     9042.38     9033.55    390.30 o 
   9   0   0     3713.05     3308.53    204.32 o 
   1   1   0    13811.19    14370.43    387.31 o 
   2   1   0     1705.70     1884.78     63.66 o 
   3   1   0    12184.71    12389.13    252.77 o 
   4   1   0      100.76      140.82     13.66 o 
   5   1   0     7270.74     7314.81    379.27 o 
   6   1   0    12712.95    11987.46    364.07 o 
   7   1   0     4962.89     4765.93    186.58 o 
   8   1   0        4.23       52.69     12.36 o 
   9   1   0     1524.18     1452.22    109.70 o 
   0   2   0    10772.19    11007.32    195.08 o 
   1   2   0     1754.73     1877.87     41.17 o 
   2   2   0     2880.93     3024.73     77.38 o 
   3   2   0      102.23       95.90      9.18 o 
   4   2   0      193.63      231.77     16.19 o 
   5   2   0     6469.68     6657.38    228.53 o 
   6   2   0     1122.66     1155.33     40.26 o 
   7   2   0      171.41      218.22     40.56 o 
   8   2   0       84.30      145.95     24.93 o 
   9   2   0      599.71      593.80     61.10 o 
   1   3   0     7187.47     7265.26     60.97 o 
   2   3   0    22097.86    22181.15    153.69 o 
   3   3   0    20991.92    21273.42    178.49 o 
   4   3   0      812.40      907.60     56.86 o 
   5   3   0     6376.52     6170.65    128.57 o 
   6   3   0    26779.60    26247.89    722.22 o 
   7   3   0     7328.00     7017.35    209.17 o 
   8   3   0      467.35      477.12     70.97 o 
   9   3   0     6726.05     6310.12    189.19 o 
   0   4   0    42928.11    42992.18    743.99 o 
   1   4   0     6756.09     6514.77    131.51 o 
   2   4   0      171.35      264.33     15.61 o 
   3   4   0    29295.78    30132.70    362.46 o 
   4   4   0    25237.80    25457.09    488.73 o 
   5   4   0     4980.18     4784.41    111.28 o 
   6   4   0       11.65       60.48     11.47 o 
   7   4   0    10167.23    10334.40    358.53 o 
   8   4   0     8795.33     8088.98    408.23 o 
   9   4   0     3478.13     3204.63    203.70 o 
   1   5   0      841.59      862.61     41.46 o 
   2   5   0     4390.37     4654.28     45.33 o 
   3   5   0      793.20      823.31     33.11 o 
   4   5   0      311.78      297.19     37.38 o 
   5   5   0        2.31       28.10     28.79 o 
   6   5   0      108.39      100.56     16.82 o 
   7   5   0      409.22      411.39     39.25 o 
   8   5   0      120.34      165.97     30.44 o 
   9   5   0       39.01       81.89     34.86 o 
   0   6   0    10627.53     9961.82    147.32 o 
   2   6   0     4116.76     4413.58     53.55 o 
   3   6   0    12005.64    12587.33    272.57 o 
   4   6   0     4446.60     4412.39    138.58 o 
   5   6   0     7115.79     7024.07    129.53 o 
   6   6   0        8.42       44.53     33.00 o 
   7   6   0     4314.92     4421.36    120.08 o 
   8   6   0     3100.35     3367.02    155.14 o 
   9   6   0     3077.98     3019.45    195.39 o 
   1   7   0    12535.81    12446.68    185.02 o 
   2   7   0    32123.24    32766.60    495.62 o 
   3   7   0    16404.49    16837.54    252.68 o 
   4   7   0       64.93      146.55     38.45 o 
   5   7   0     3976.31     3994.55    163.45 o 
   6   7   0    13500.53    14344.43    351.67 o 
   7   7   0     6827.31     7111.62    222.95 o 
   8   7   0       33.76       49.28     20.67 o 
   0   8   0      828.76      769.32     29.18 o 
   1   8   0     2152.40     2006.21     84.17 o 
   2   8   0     2338.14     2456.07    181.45 o 
   3   8   0     1297.68     1296.78     48.03 o 
   4   8   0     5005.29     5222.95    107.23 o 
   5   8   0     2554.63     2437.46    100.33 o 
   6   8   0      866.82      909.47     44.47 o 
   7   8   0      210.41      274.90     40.39 o 
   8   8   0     1675.61     1880.62    127.98 o 
   1   9   0     1371.30     1405.43     55.34 o 
   2   9   0     1753.88     1749.56     96.51 o 
   3   9   0     1832.53     1735.67    101.42 o 
   4   9   0       28.52       69.58     23.16 o 
   5   9   0      291.66      252.68     22.88 o 
   6   9   0     1953.04     2048.18    167.12 o 
   7   9   0     1692.71     1624.40    101.49 o 
   8   9   0       35.12      133.36     40.54 o 
   0  10   0    42551.49    42900.54   1131.18 o 
   1  10   0    16259.94    16427.58    289.48 o 
   2  10   0        1.37       62.99     14.10 o 
   3  10   0    11184.86    11551.63    375.77 o 
   4  10   0    20145.41    20712.99    540.06 o 
   5  10   0     6533.12     6824.77    212.22 o 
   6  10   0      140.57      163.39     38.71 o 
   7  10   0     3323.21     3958.56    459.04 o 
   1  11   0     8186.91     8198.02    191.23 o 
   2  11   0     5023.99     5226.87    196.20 o 
   3  11   0     6047.45     6191.13    175.30 o 
   4  11   0      284.17      225.39     46.84 o 
   5  11   0     6185.33     6205.23    193.32 o 
   6  11   0     3991.33     4359.67    182.29 o 
   7  11   0     1774.56     1730.30    119.30 o 
   0  12   0      957.15     1003.13    132.79 o 
   1  12   0      492.11      405.88     35.61 o 
   2  12   0        2.28       47.18     15.99 o 
   3  12   0        2.02       33.74     15.31 o 
   4  12   0       26.98      114.67     27.46 o 
   5  12   0       68.23       90.31     49.98 o 
   6  12   0        0.30       52.42     28.55 o 
   1  13   0     1476.67     1586.47    184.97 o 
   2  13   0     6555.41     6780.77    243.13 o 
   3  13   0     2869.76     3017.33    102.89 o 
   4  13   0        1.90       59.89     27.52 o 
   5  13   0     2866.41     2816.84    359.70 o 
   6  13   0     5622.16     5743.31    513.21 o 
   0  14   0     8419.81     9161.22    381.50 o 
   1  14   0     6860.37     7032.07    261.75 o 
   2  14   0        6.46       53.37     28.03 o 
   3  14   0     7794.91     8259.59    940.80 o 
   4  14   0     8153.14     7973.50    746.55 o 
   5  14   0     3325.45     3271.76    197.51 o 
   1  15   0      701.50      524.76    102.50 o 
   2  15   0     1524.76     1270.66    164.61 o 
   3  15   0     1073.68      770.87    142.38 o 
   4  15   0      161.38      144.46     97.04 o 
   0  16   0     2178.74     1859.46    358.60 o 
   1  16   0      562.37      556.43    107.46 o 
   2  16   0        1.67       35.84     21.15 o 
  -9   1   1     3853.45     3612.84    116.61 o 
  -8   1   1       63.10      144.09     22.48 o 
  -7   1   1     3735.80     3671.12    128.80 o 
  -6   1   1    16878.50    17611.92    420.91 o 
  -5   1   1    19325.51    20455.79    477.31 o 
  -4   1   1      101.64       98.59     48.47 o 
  -3   1   1     4701.03     4822.75    134.03 o 
  -2   1   1    26297.99    26443.14    442.37 o 
  -1   1   1    25701.98    26845.24    297.34 o 
   0   1   1      139.15      166.36      8.82 o 
   1   1   1    17722.28    17537.10    223.77 o 
   2   1   1     1565.80     1591.61     42.53 o 
   3   1   1    10365.34    10435.77     91.91 o 
   4   1   1       22.24       59.74     19.49 o 
   5   1   1    17283.49    16938.65    754.18 o 
   6   1   1    16262.98    16268.12    483.38 o 
   7   1   1     3813.43     3624.47    111.57 o 
   8   1   1      197.40      205.76     25.19 o 
   9   1   1     2644.95     2543.33    138.62 o 
  -9   2   1     5782.87     5534.68    167.28 o 
  -8   2   1    15210.04    14720.11    441.67 o 
  -7   2   1     7444.02     7224.30    244.30 o 
  -6   2   1       29.64      103.09     25.64 o 
  -5   2   1    15830.71    16201.71    547.48 o 
  -4   2   1    28229.02    27621.87   1534.02 o 
  -3   2   1    29715.83    29652.86    302.85 o 
  -2   2   1    11467.21    11708.24    159.75 o 
  -1   2   1    49089.29    50686.10    398.41 o 
   0   2   1    68592.84    66615.56    440.10 o 
   1   2   1    51846.50    52378.16    341.01 o 
   2   2   1     2436.43     2650.73     76.45 o 
   3   2   1    20018.98    20114.62    184.38 o 
   4   2   1    34927.67    35326.51    818.41 o 
   5   2   1    17415.27    17384.66    560.57 o 
   6   2   1        8.12       74.58     27.47 o 
   7   2   1     8762.03     8694.64    204.33 o 
   8   2   1    15104.97    14495.48    331.39 o 
   9   2   1     4678.77     4141.78    237.19 o 
  -9   3   1      773.89      731.70     64.58 o 
  -8   3   1        0.78       79.43     17.49 o 
  -7   3   1     5678.49     5586.22    155.04 o 
  -6   3   1     2134.77     2090.89    121.27 o 
  -5   3   1       21.73      129.50     32.24 o 
  -4   3   1      990.59     1046.26     48.65 o 
  -3   3   1    13866.93    14323.81    126.49 o 
  -2   3   1    10678.93    10950.60    164.77 o 
  -1   3   1      190.78      254.07     17.92 o 
   0   3   1      239.93      281.06     12.44 o 
   1   3   1     2582.16     2653.38     57.73 o 
   2   3   1     8284.31     8377.53    118.26 o 
   3   3   1     3526.84     3426.53     41.13 o 
   4   3   1      104.22      124.69     13.10 o 
   5   3   1      322.59      426.11     29.89 o 
   6   3   1     1374.81     1458.69     49.11 o 
   7   3   1     2745.10     2664.88     81.56 o 
   8   3   1      105.65      181.18     52.13 o 
   9   3   1      110.80      117.67     46.87 o 
  -9   4   1     1514.29     1467.31    111.23 o 
  -8   4   1     2005.71     1804.23    161.34 o 
  -7   4   1      202.22      222.83     30.33 o 
  -6   4   1       75.55       95.08     22.92 o 
  -5   4   1     4677.19     4396.64     97.32 o 
  -4   4   1     6442.51     6326.99    100.41 o 
  -3   4   1     1823.31     1723.69     52.26 o 
  -2   4   1      496.94      600.21     27.07 o 
  -1   4   1     2398.86     2391.92     58.23 o 
   0   4   1     9264.51     9382.95    149.87 o 
   1   4   1      958.96      948.51     32.71 o 
   2   4   1       45.81       67.51     15.86 o 
   3   4   1     2820.81     2862.78     49.71 o 
   4   4   1     5583.57     5376.73    177.52 o 
   5   4   1     4664.37     4700.93     95.62 o 
   6   4   1      386.85      384.33     22.58 o 
   7   4   1      784.18      779.15     38.50 o 
   8   4   1     1671.26     1815.93     51.83 o 
   9   4   1     2339.89     2468.08    167.69 o 
  -9   5   1     4530.05     4523.20    150.21 o 
  -8   5   1       49.30       44.75     42.88 o 
  -7   5   1     1965.50     1945.04    125.09 o 
  -6   5   1    18220.69    17786.29    568.04 o 
  -5   5   1    10514.55    10433.56    224.65 o 
  -4   5   1      414.30      363.11     38.51 o 
  -3   5   1     7278.17     7438.14    107.20 o 
  -2   5   1    82439.09    87097.11   2147.37 o 
  -1   5   1    44698.53    45322.68    642.67 o 
   0   5   1     2771.45     2916.58     59.47 o 
   1   5   1    34650.98    35321.79    404.74 o 
   2   5   1    78516.28    79719.20    873.10 o 
   3   5   1    24107.86    24353.77    445.46 o 
   4   5   1     1226.79     1363.31     69.91 o 
   5   5   1    14349.63    14705.05    270.70 o 
   6   5   1    17984.12    18552.53    338.47 o 
   7   5   1     1334.67     1517.20     63.51 o 
   8   5   1        0.58      106.94     40.35 o 
   9   5   1     2379.20     2695.65    163.30 o 
  -9   6   1     2415.66     2558.81    149.78 o 
  -8   6   1     4143.89     4162.52    140.86 o 
  -7   6   1     2936.58     2901.82    124.15 o 
  -6   6   1      367.49      334.77     60.30 o 
  -5   6   1     6973.37     6952.83    126.59 o 
  -4   6   1     8723.01     8644.66    285.87 o 
  -3   6   1    16140.18    16654.52    316.02 o 
  -2   6   1       12.01       64.64      9.13 o 
  -1   6   1    15101.89    15360.31    206.00 o 
   0   6   1     3915.47     3477.42     45.84 o 
   1   6   1     9035.58     9223.77    131.75 o 
   2   6   1      419.56      451.59     19.25 o 
   3   6   1     4465.46     4408.68     86.81 o 
   4   6   1    11768.18    11808.81    304.36 o 
   5   6   1     9227.35     9266.84    166.44 o 
   6   6   1      160.92      207.29     44.36 o 
   7   6   1     1934.43     1909.58    133.22 o 
   8   6   1     5389.08     5642.72    184.82 o 
   9   6   1     2314.11     2351.64    141.36 o 
  -9   7   1        5.84       23.31     20.61 o 
  -8   7   1       32.39       87.66     23.22 o 
  -7   7   1      442.80      359.80     41.16 o 
  -6   7   1      387.97      400.74     42.09 o 
  -5   7   1      161.50      136.23     23.90 o 
  -4   7   1      167.61      192.02     14.42 o 
  -3   7   1      538.07      529.64     25.42 o 
  -2   7   1      300.13      296.04     20.06 o 
  -1   7   1        8.23       45.81     11.14 o 
   0   7   1       32.02       78.78     13.32 o 
   1   7   1      109.63      139.40     10.24 o 
   2   7   1      316.59      346.28     19.49 o 
   3   7   1     2461.20     2517.85     76.15 o 
   4   7   1      676.82      736.10     68.27 o 
   5   7   1      386.76      372.98     48.71 o 
   6   7   1      621.37      571.98     39.77 o 
   7   7   1        2.16       70.69     33.12 o 
   8   7   1      107.58      141.26     56.00 o 
  -8   8   1     9152.83     9537.22    502.26 o 
  -7   8   1     2846.76     3241.50    109.69 o 
  -6   8   1      274.70      337.96     43.26 o 
  -5   8   1     4650.68     5285.59    268.19 o 
  -4   8   1    19618.97    20181.02    486.82 o 
  -3   8   1    12189.10    11973.98    316.18 o 
  -2   8   1      786.08      803.18     63.73 o 
  -1   8   1    11834.68    11795.36    210.04 o 
   0   8   1    11118.96    10936.16    145.71 o 
   1   8   1     2785.18     2798.27     76.99 o 
   2   8   1     2165.12     2215.95     64.03 o 
   3   8   1     6504.21     6768.98    111.66 o 
   4   8   1    12914.85    13192.21    397.51 o 
   5   8   1     5414.01     5601.22    164.46 o 
   6   8   1     1170.51     1154.33     53.17 o 
   7   8   1     7911.38     8398.64    251.32 o 
   8   8   1     9181.95     9536.80    291.59 o 
  -8   9   1        7.29       34.42     27.13 o 
  -7   9   1     3844.69     4103.05    173.23 o 
  -6   9   1    11491.00    11680.42    498.56 o 
  -5   9   1     8664.81     8587.34    383.59 o 
  -4   9   1     1201.97     1122.88     74.45 o 
  -3   9   1     1725.81     1683.72     94.66 o 
  -2   9   1    16304.44    16693.71    352.85 o 
  -1   9   1     9489.34     9346.82    190.61 o 
   0   9   1       61.43       77.15      8.63 o 
   1   9   1     9061.54     9066.07    171.65 o 
   2   9   1    25052.64    25384.79    606.91 o 
   3   9   1    10847.93    10764.09    168.45 o 
   4   9   1      156.05      203.40     30.89 o 
   5   9   1     6253.64     6797.28    176.25 o 
   6   9   1     7355.45     7911.77    282.87 o 
   7   9   1     3684.21     3774.22    389.42 o 
   8   9   1       35.97      126.26     55.05 o 
  -7  10   1       84.83      129.56     41.78 o 
  -6  10   1        0.53      101.72     96.49 o 
  -5  10   1     2063.32     1876.09    132.57 o 
  -4  10   1      889.87     1023.22     80.42 o 
  -3  10   1       75.84       99.20     38.09 o 
  -2  10   1      462.86      466.65     29.94 o 
  -1  10   1       82.80       80.31     11.43 o 
   0  10   1      828.95      891.18     26.17 o 
   1  10   1      971.08      965.81     43.27 o 
   2  10   1      283.43      211.02     55.24 o 
   3  10   1       13.15       64.14     16.93 o 
   4  10   1      331.55      391.87     41.07 o 
   5  10   1      432.77      496.54    118.01 o 
   6  10   1      117.59      140.91     66.96 o 
   7  10   1        4.55      134.01     57.96 o 
  -7  11   1     1557.60     1703.62    118.49 o 
  -6  11   1     4307.68     4820.65    279.51 o 
  -5  11   1     1555.25     1657.12     82.81 o 
  -4  11   1       32.10       56.25     20.12 o 
  -3  11   1     1933.58     1859.99    122.03 o 
  -2  11   1     5823.02     6020.61    193.46 o 
  -1  11   1     5983.28     6285.15    227.74 o 
   0  11   1       27.24       52.12     20.03 o 
   1  11   1     2303.15     2327.72    104.21 o 
   2  11   1     1709.25     1787.46    123.73 o 
   3  11   1     2625.35     2725.59    112.00 o 
   4  11   1      838.23      824.14     50.07 o 
   5  11   1     4062.08     4228.72    142.13 o 
   6  11   1     2637.91     2765.21    195.25 o 
   7  11   1      843.54      944.28    101.95 o 
  -6  12   1       18.27       89.03     39.57 o 
  -5  12   1     6175.30     6078.88    317.95 o 
  -4  12   1    14389.22    14509.03    330.07 o 
  -3  12   1     5192.28     5351.75    159.25 o 
  -2  12   1       96.42      144.04     33.87 o 
  -1  12   1    10162.25    10572.20    283.03 o 
   0  12   1    21794.13    21408.36   1019.39 o 
   1  12   1     6728.37     6994.62    192.12 o 
   2  12   1      257.78      322.80     31.44 o 
   3  12   1     8662.27     8993.82    215.97 o 
   4  12   1    17442.57    17097.49    630.31 o 
   5  12   1     5532.22     6206.02    245.89 o 
   6  12   1      202.29      258.38     73.92 o 
  -6  13   1     1990.15     2241.76    175.99 o 
  -5  13   1      770.24      778.61     86.80 o 
  -4  13   1      182.08      142.68     34.50 o 
  -3  13   1     3609.01     3859.78    103.37 o 
  -2  13   1     5618.99     5830.89    214.42 o 
  -1  13   1     1011.93     1026.29     79.60 o 
   0  13   1      104.13       55.32     31.80 o 
   1  13   1     1385.99     1638.78    143.81 o 
   2  13   1     5666.97     5561.15    222.93 o 
   3  13   1      983.21     1074.60     57.72 o 
   4  13   1       94.99       99.24     33.04 o 
   5  13   1      271.30      340.09     50.90 o 
   6  13   1     2454.90     2674.06    167.57 o 
  -5  14   1      381.29      466.73     71.32 o 
  -4  14   1      342.70      366.12     42.06 o 
  -3  14   1      434.46      326.28     60.90 o 
  -2  14   1      669.72      535.54     45.84 o 
  -1  14   1     1054.62      982.25    102.93 o 
   0  14   1      936.61      901.30    116.80 o 
   1  14   1      319.24      351.60     57.18 o 
   2  14   1       17.11       44.69     24.40 o 
   3  14   1       85.91       83.83     25.98 o 
   4  14   1      979.82      911.76    150.87 o 
   5  14   1      302.11      465.26     65.04 o 
  -4  15   1       87.48      102.65     41.95 o 
  -3  15   1     4377.22     4203.28    290.72 o 
  -2  15   1    10386.71    10746.20    516.99 o 
  -1  15   1     6184.53     6328.14    389.84 o 
   0  15   1       60.49       67.95     26.77 o 
   1  15   1     6371.21     6772.95    246.96 o 
   2  15   1     9217.92     9079.31    468.63 o 
   3  15   1     3788.07     4049.16    303.63 o 
   4  15   1       29.74       27.18     23.61 o 
  -2  16   1       42.83       72.78     37.78 o 
  -1  16   1     2226.33     2256.28    207.75 o 
   0  16   1     7169.90     7739.06    493.35 o 
   1  16   1     4261.09     4330.05    286.50 o 
   2  16   1      202.43      153.65     53.76 o 
 -10   0   2        4.79       54.09     37.30 o 
  -9   0   2     3761.30     3622.23    194.90 o 
  -8   0   2     7887.77     8318.36    503.76 o 
  -7   0   2     7390.58     7331.60    311.03 o 
  -6   0   2     1681.14     1738.14    114.84 o 
  -5   0   2    19000.93    19869.73    581.26 o 
  -4   0   2    62465.64    62774.66   1404.42 o 
  -3   0   2     7354.09     7171.80    189.68 o 
  -2   0   2     2081.27     2371.07     99.52 o 
  -1   0   2    20629.23    20784.63    246.53 o 
   0   0   2   110837.45   103596.54   1265.06 o 
   1   0   2    24628.88    25019.23    279.22 o 
   2   0   2      443.64      587.44     20.17 o 
   3   0   2    62903.61    67430.49    768.86 o 
   4   0   2    71390.05    76296.65   3841.10 o 
   5   0   2     5531.36     5471.90    147.76 o 
   6   0   2      263.28      351.84     65.95 o 
   7   0   2    11650.12    11678.70    519.17 o 
   8   0   2     7355.27     6862.93    308.56 o 
   9   0   2     3089.53     2969.41    280.59 o 
 -10   1   2     3809.52     3596.78    218.95 o 
  -9   1   2     1235.26     1277.27     75.46 o 
  -8   1   2       13.74       87.02     31.93 o 
  -7   1   2     2659.69     2592.70    290.90 o 
  -6   1   2     5860.43     6082.77    165.65 o 
  -5   1   2     5686.33     5837.87    209.56 o 
  -4   1   2       29.25      114.70     20.02 o 
  -3   1   2    21602.47    22360.06    339.77 o 
  -2   1   2    15924.64    15530.40    228.67 o 
  -1   1   2     7471.33     7650.53     66.82 o 
   0   1   2      162.79      175.20      9.45 o 
   1   1   2    19975.70    19749.37    241.75 o 
   2   1   2     8477.29     8472.57    103.68 o 
   3   1   2     6300.91     6332.02     64.56 o 
   4   1   2      133.99      150.86     16.47 o 
   5   1   2     2615.81     2727.46     82.22 o 
   6   1   2     4037.43     4104.91    110.30 o 
   7   1   2     2355.60     2292.51    124.49 o 
   8   1   2        1.60       13.26     22.44 o 
   9   1   2     1203.21     1074.21    118.58 o 
  -9   2   2      431.19      465.77     41.91 o 
  -8   2   2      424.93      344.32     30.94 o 
  -7   2   2      823.89      924.39     65.99 o 
  -6   2   2      123.68      123.81     14.67 o 
  -5   2   2     3307.23     3152.81    186.25 o 
  -4   2   2      574.28      676.64     70.06 o 
  -3   2   2      195.10      296.21     14.58 o 
  -2   2   2     4148.69     4306.43     83.25 o 
  -1   2   2      894.27      924.57     21.14 o 
   0   2   2       24.17      149.45      7.81 o 
   1   2   2     7838.04     7926.34    127.71 o 
   2   2   2     1657.81     1845.77     49.98 o 
   3   2   2      123.26      109.42     11.50 o 
   4   2   2     1586.61     1584.78     29.04 o 
   5   2   2      582.88      594.50     22.28 o 
   6   2   2      139.45      152.41     11.14 o 
   7   2   2       10.20       38.56     21.19 o 
   8   2   2      741.90      553.16     62.63 o 
   9   2   2      377.13      501.71     67.26 o 
  -9   3   2     4407.53     4272.74    135.34 o 
  -8   3   2      179.40      184.31     30.19 o 
  -7   3   2     6203.29     6081.05    168.26 o 
  -6   3   2    18450.27    17943.32   1144.57 o 
  -5   3   2    18635.99    18062.47    804.69 o 
  -4   3   2      401.63      387.19     25.74 o 
  -3   3   2    30221.14    30347.75    309.98 o 
  -2   3   2    57632.27    56872.35    343.67 o 
  -1   3   2    14330.00    14747.30    154.75 o 
   0   3   2    11122.98    10640.57    112.21 o 
   1   3   2    14325.79    14187.55    145.78 o 
   2   3   2    48660.63    49656.21    462.35 o 
   3   3   2    15527.25    15214.66    273.58 o 
   4   3   2        0.46       52.94      5.22 o 
   5   3   2     4637.53     4589.25     80.70 o 
   6   3   2    18753.17    18442.55    305.13 o 
   7   3   2    13044.27    12431.26    309.79 o 
   8   3   2       47.03      112.75     25.33 o 
   9   3   2     4005.08     3954.78    173.71 o 
  -9   4   2     2712.00     2543.97    137.43 o 
  -8   4   2    10408.16    10384.88    258.04 o 
  -7   4   2     7356.81     6864.51    495.49 o 
  -6   4   2        2.13       35.17     25.18 o 
  -5   4   2     5317.02     5235.11    136.30 o 
  -4   4   2    18484.15    17272.68    258.47 o 
  -3   4   2    16726.33    16192.40    263.46 o 
  -2   4   2      545.81      609.51     23.59 o 
  -1   4   2    20292.63    20075.92    198.23 o 
   0   4   2    25453.05    25991.91    262.74 o 
   1   4   2    10591.50    11287.05    152.40 o 
   2   4   2       33.27       66.38      6.48 o 
   3   4   2    17149.27    17866.13    270.22 o 
   4   4   2    18333.95    18426.27    375.30 o 
   5   4   2     8835.76     9043.73    150.71 o 
   6   4   2        2.85       55.69     21.48 o 
   7   4   2     7331.25     7779.66    193.39 o 
   8   4   2     6161.12     6391.00    196.38 o 
   9   4   2     3967.97     4058.90    272.34 o 
  -9   5   2       35.70      137.58     58.85 o 
  -8   5   2      285.46      287.29     56.75 o 
  -7   5   2      612.66      571.68    158.28 o 
  -6   5   2      907.06      865.50     66.16 o 
  -5   5   2     1833.18     1784.06    129.57 o 
  -4   5   2      300.56      282.28     33.42 o 
  -3   5   2     1118.46     1148.69     44.05 o 
  -2   5   2     1603.82     1626.19     44.55 o 
  -1   5   2       32.01       69.37      5.45 o 
   0   5   2       10.72      106.60     16.19 o 
   1   5   2        2.65       47.02      7.73 o 
   2   5   2      161.64      208.42     11.51 o 
   3   5   2       81.13      115.70     21.13 o 
   4   5   2       17.18       68.33     26.41 o 
   5   5   2     1272.95     1360.87     45.79 o 
   6   5   2      417.48      470.36     47.57 o 
   7   5   2       43.32       71.04     21.85 o 
   8   5   2      173.04      160.44     31.04 o 
   9   5   2        3.50      139.52     90.98 o 
  -9   6   2      642.91      729.17     68.91 o 
  -8   6   2     4582.63     4501.69    228.63 o 
  -7   6   2     3917.16     3710.16    122.87 o 
  -6   6   2       43.34       50.59     16.88 o 
  -5   6   2     4069.95     4024.88     79.54 o 
  -4   6   2    12733.24    12757.37    196.27 o 
  -3   6   2    11648.45    11615.04    225.15 o 
  -2   6   2      702.35      704.57     32.90 o 
  -1   6   2     2377.71     2217.36     49.05 o 
   0   6   2    11636.08    11720.40    125.09 o 
   1   6   2    13799.16    13955.14    213.28 o 
   2   6   2      333.89      375.93     15.97 o 
   3   6   2     3295.66     3337.81     87.52 o 
   4   6   2    11603.43    11862.59    219.96 o 
   5   6   2     3564.53     3705.37     80.63 o 
   6   6   2      123.04      185.57     24.76 o 
   7   6   2     2943.18     3161.62     87.95 o 
   8   6   2     5376.58     5382.15    188.08 o 
   9   6   2     3725.11     4011.92    243.96 o 
  -9   7   2     4917.69     5134.95    244.26 o 
  -8   7   2       43.16       37.97     30.67 o 
  -7   7   2     7690.70     7609.91    332.35 o 
  -6   7   2    16070.88    16125.21    646.38 o 
  -5   7   2    13096.03    13111.91    719.44 o 
  -4   7   2      868.49      883.64     81.79 o 
  -3   7   2     9679.35     9693.30    173.15 o 
  -2   7   2    26191.02    26939.41    392.85 o 
  -1   7   2    16245.72    16298.21    209.41 o 
   0   7   2      779.28      903.61     29.97 o 
   1   7   2    12759.76    12830.88    214.68 o 
   2   7   2    45828.70    47256.98    627.91 o 
   3   7   2    32252.49    32584.89    565.53 o 
   4   7   2      150.55      153.49     14.90 o 
   5   7   2     7454.54     7556.33    166.80 o 
   6   7   2    15534.01    16914.46    541.53 o 
   7   7   2     7426.21     7721.48    221.82 o 
   8   7   2        8.70      140.73     60.18 o 
  -8   8   2     1644.85     1691.95    115.72 o 
  -7   8   2     1505.99     1492.98     72.39 o 
  -6   8   2      148.15      227.68     34.36 o 
  -5   8   2     2330.93     2392.78    194.58 o 
  -4   8   2     4519.73     4570.90    142.19 o 
  -3   8   2     3660.79     3610.06     89.83 o 
  -2   8   2        0.17       21.82     16.20 o 
  -1   8   2     6293.58     6261.36    101.06 o 
   0   8   2     6695.14     6745.70     85.63 o 
   1   8   2     1041.60      982.36     34.33 o 
   2   8   2     1416.01     1344.13     40.43 o 
   3   8   2      658.92      691.73     27.88 o 
   4   8   2     2429.61     2266.89    131.92 o 
   5   8   2     2066.90     2017.55     80.32 o 
   6   8   2      691.65      715.20     35.19 o 
   7   8   2      676.36      667.07     91.36 o 
   8   8   2     2491.94     2586.48    133.75 o 
  -8   9   2       32.48       60.56     30.84 o 
  -7   9   2      522.95      592.16     72.06 o 
  -6   9   2      808.58      750.06    158.51 o 
  -5   9   2     2712.08     2877.22    121.57 o 
  -4   9   2      159.35      152.35     16.30 o 
  -3   9   2     3835.01     3335.26    496.12 o 
  -2   9   2     2729.68     2679.24    165.99 o 
  -1   9   2     1052.60     1069.30     45.79 o 
   0   9   2      268.56      291.11     14.07 o 
   1   9   2     1217.63     1179.06     36.00 o 
   2   9   2     3691.50     3723.87     72.72 o 
   3   9   2     1936.60     1881.91     58.15 o 
   4   9   2       72.42       60.82     10.46 o 
   5   9   2      809.74      940.84    114.05 o 
   6   9   2      622.40      725.98     84.39 o 
   7   9   2      770.72      995.64    143.32 o 
   8   9   2       10.37      198.85     46.82 o 
  -8  10   2     5083.96     5579.19    324.90 o 
  -7  10   2     4804.77     5471.52    291.10 o 
  -6  10   2      347.66      426.87     68.98 o 
  -5  10   2     5464.29     5357.68    243.30 o 
  -4  10   2    16730.85    16590.40    575.79 o 
  -3  10   2    12296.89    12472.27    722.01 o 
  -2  10   2      472.23      469.29     37.70 o 
  -1  10   2    13261.06    13359.04    274.25 o 
   0  10   2    33259.48    33357.55    450.85 o 
   1  10   2     7309.00     7259.10    117.15 o 
   2  10   2        4.96       48.29      9.36 o 
   3  10   2     6742.58     6520.50    123.71 o 
   4  10   2    24799.51    24283.18    671.50 o 
   5  10   2     3700.51     3993.61    230.36 o 
   6  10   2       46.27      118.77     50.60 o 
   7  10   2     3715.30     4061.76    209.82 o 
  -7  11   2     3325.86     3149.20    213.87 o 
  -6  11   2     4932.34     5040.56    292.38 o 
  -5  11   2     4944.52     5260.01    240.12 o 
  -4  11   2        4.38        7.75     20.62 o 
  -3  11   2     1727.02     1987.94    139.54 o 
  -2  11   2     6078.80     6299.48    335.56 o 
  -1  11   2    16259.89    16603.55    394.60 o 
   0  11   2      451.75      481.70     79.39 o 
   1  11   2     6722.23     7109.01    179.50 o 
   2  11   2     6477.02     5825.98    421.58 o 
   3  11   2    11073.47    10855.30    269.27 o 
   4  11   2       33.18       84.53     24.14 o 
   5  11   2     2978.21     3342.88    140.22 o 
   6  11   2     4945.94     5184.14    203.34 o 
   7  11   2     2593.50     2488.60    160.41 o 
  -6  12   2       13.61      103.38     37.73 o 
  -5  12   2      343.31      408.76     95.17 o 
  -4  12   2      768.45      756.61     67.86 o 
  -3  12   2        0.65       53.49     27.05 o 
  -2  12   2       32.15       55.64     26.64 o 
  -1  12   2      911.57      841.00    132.73 o 
   0  12   2      664.55      692.88     53.51 o 
   1  12   2        0.69       42.03     13.25 o 
   2  12   2        6.15       62.70     15.49 o 
   3  12   2       12.49       72.44     27.29 o 
   4  12   2       27.30       70.75     19.31 o 
   5  12   2        6.85       25.22     27.21 o 
   6  12   2       28.70       32.64     26.99 o 
  -6  13   2     6241.87     6419.42    615.33 o 
  -5  13   2     1405.72     1651.43    116.95 o 
  -4  13   2      243.28      214.79     34.18 o 
  -3  13   2     2845.54     3398.75    197.05 o 
  -2  13   2    12089.54    13097.90    892.80 o 
  -1  13   2     2451.53     2622.90    390.42 o 
   0  13   2      199.18      338.72     97.06 o 
   1  13   2     1703.16     2016.22    122.84 o 
   2  13   2     5734.80     6116.91    246.36 o 
   3  13   2     1804.11     1721.50     64.04 o 
   4  13   2        0.63       22.86     18.12 o 
   5  13   2     2615.74     2812.78    236.50 o 
  -5  14   2     2604.47     2594.86    164.03 o 
  -4  14   2     7020.86     7526.93    231.13 o 
  -3  14   2     5492.51     5860.95    317.78 o 
  -2  14   2      131.35      125.66     51.53 o 
  -1  14   2     5118.39     5002.25    194.90 o 
   0  14   2     8845.17     8909.46    336.70 o 
   1  14   2     6663.64     6960.93    302.42 o 
   2  14   2      252.34      170.94     79.07 o 
   3  14   2     5140.29     5133.74    439.87 o 
   4  14   2     8213.25     8506.25    330.63 o 
   5  14   2     4438.94     4368.84    298.68 o 
  -4  15   2      159.97      245.19     55.18 o 
  -3  15   2     1329.70     1298.46    164.98 o 
  -2  15   2      914.63      948.19    121.04 o 
  -1  15   2      627.10      717.13     91.91 o 
   0  15   2       71.37      125.08     56.42 o 
   1  15   2      392.98      504.47     63.44 o 
   2  15   2      364.97      336.45     66.64 o 
   3  15   2       75.93       85.60     27.87 o 
  -2  16   2        0.09       56.05     58.02 o 
  -1  16   2     1172.10     1027.64    157.74 o 
   0  16   2      811.96      807.09    141.21 o 
   1  16   2      528.45      430.20     69.02 o 
   2  16   2       48.04       39.59     29.44 o 
 -10   1   3     3076.83     2776.51    173.59 o 
  -9   1   3     2773.72     2691.41    127.09 o 
  -8   1   3       45.02       95.68     20.47 o 
  -7   1   3     2228.67     2388.17    128.00 o 
  -6   1   3    13471.74    13501.87    349.56 o 
  -5   1   3     9719.69     9561.60    173.97 o 
  -4   1   3     2432.42     2368.67     69.71 o 
  -3   1   3     9284.06     9258.32    266.74 o 
  -2   1   3    70076.81    69791.84   1323.79 o 
  -1   1   3    23962.87    24103.16    362.59 o 
   0   1   3     3477.63     3575.70     61.81 o 
   1   1   3    25008.82    25202.66    249.03 o 
   2   1   3    42592.28    41850.43    468.03 o 
   3   1   3     6642.73     5999.59    127.97 o 
   4   1   3      147.74      159.11     10.09 o 
   5   1   3     1370.32     1315.45     88.40 o 
   6   1   3     6729.05     6664.53    133.24 o 
   7   1   3     9887.34     9459.69    240.28 o 
   8   1   3      139.19       87.19     63.54 o 
   9   1   3     2111.72     1936.24    138.60 o 
  -9   2   3     4617.42     4491.96    258.11 o 
  -8   2   3    15623.70    16502.48    696.19 o 
  -7   2   3     6209.38     6212.51    207.46 o 
  -6   2   3       14.69       23.41     17.06 o 
  -5   2   3    15949.98    15642.76    314.65 o 
  -4   2   3    27565.50    27834.21    391.79 o 
  -3   2   3     8299.41     8112.18    112.82 o 
  -2   2   3      109.81      138.49     14.28 o 
  -1   2   3      702.17      630.97     17.09 o 
   0   2   3    10268.21    11023.97    214.76 o 
   1   2   3    44251.52    44522.04    558.44 o 
   2   2   3      345.91      400.17     22.65 o 
   3   2   3    17542.77    17728.27    190.47 o 
   4   2   3    33147.97    34103.55    769.09 o 
   5   2   3    14214.02    14461.05    266.75 o 
   6   2   3      512.09      489.02     32.14 o 
   7   2   3     8423.96     8075.47    210.08 o 
   8   2   3    12899.73    12815.64    634.95 o 
   9   2   3     1517.45     1451.55    184.10 o 
  -9   3   3     1440.84     1295.34    107.65 o 
  -8   3   3        7.69       69.57     16.65 o 
  -7   3   3     1423.34     1407.35     68.62 o 
  -6   3   3     1333.79     1347.13     90.14 o 
  -5   3   3     1499.61     1547.11    102.65 o 
  -4   3   3     1597.50     1782.82     48.26 o 
  -3   3   3     3138.85     3109.03     69.24 o 
  -2   3   3     7231.19     7104.53    100.24 o 
  -1   3   3      102.28      148.11     10.37 o 
   0   3   3     1839.59     2031.19     53.23 o 
   1   3   3      359.52      446.72     12.94 o 
   2   3   3      514.79      521.84     22.57 o 
   3   3   3      115.24      122.64     10.49 o 
   4   3   3       99.35      105.32     20.84 o 
   5   3   3      108.13      153.04     18.65 o 
   6   3   3     1573.89     1660.61     81.57 o 
   7   3   3      212.68      227.38     39.07 o 
   8   3   3        3.82       87.68     21.76 o 
   9   3   3       44.18      123.93     47.00 o 
  -9   4   3     1583.94     1478.55    107.17 o 
  -8   4   3     2581.23     2580.09     87.37 o 
  -7   4   3     2581.15     2403.02    151.47 o 
  -6   4   3     1188.62     1063.18     91.32 o 
  -5   4   3     3818.49     3690.92     90.80 o 
  -4   4   3     5046.42     4970.65     92.63 o 
  -3   4   3      587.47      594.92     25.90 o 
  -2   4   3       52.47      100.67      8.26 o 
  -1   4   3     1413.68     1469.65     36.11 o 
   0   4   3    10316.79    10417.25     94.13 o 
   1   4   3    29498.78    31641.00    289.75 o 
   2   4   3        1.65       43.50      7.66 o 
   3   4   3     2898.10     2850.09     38.03 o 
   4   4   3     3791.94     3701.69    159.24 o 
   5   4   3     2312.03     2363.19     75.44 o 
   6   4   3      196.16      177.96     46.48 o 
   7   4   3     3013.50     2910.27    106.00 o 
   8   4   3     3361.27     3474.81    226.10 o 
   9   4   3      461.17      516.53     72.36 o 
  -9   5   3     3005.86     3260.30    266.82 o 
  -8   5   3       62.43      113.98     21.20 o 
  -7   5   3     4374.08     4470.14    184.08 o 
  -6   5   3    25807.42    26367.08    975.15 o 
  -5   5   3    27032.24    25915.17    968.23 o 
  -4   5   3     2360.04     2442.17    110.77 o 
  -3   5   3     9632.60     9499.76    232.34 o 
  -2   5   3    70772.00    71844.00    730.06 o 
  -1   5   3    36574.87    36645.71    465.46 o 
   0   5   3     2440.90     2809.61     60.18 o 
   1   5   3    54083.42    55797.12    616.17 o 
   2   5   3    48312.89    49928.86    675.32 o 
   3   5   3    11166.81    10995.69    196.16 o 
   4   5   3     1030.68     1007.78     39.61 o 
   5   5   3    22967.70    24028.66    475.15 o 
   6   5   3    19006.58    19816.64    520.83 o 
   7   5   3     7022.14     7064.37    256.57 o 
   8   5   3      274.49      267.11     38.28 o 
   9   5   3     4754.53     4799.78    286.42 o 
  -9   6   3     1869.82     1834.09    119.45 o 
  -8   6   3     4078.00     4088.42    159.92 o 
  -7   6   3     3823.61     3640.77    157.88 o 
  -6   6   3      197.07      180.02     28.35 o 
  -5   6   3     6285.30     6076.94    232.08 o 
  -4   6   3     4996.22     4499.40    105.75 o 
  -3   6   3    10252.25    10284.11    195.50 o 
  -2   6   3      414.95      481.49     23.20 o 
  -1   6   3    12729.88    12977.46    118.03 o 
   0   6   3    25329.94    26322.83    309.81 o 
   1   6   3    16809.54    17135.27    273.73 o 
   2   6   3      266.28      332.76     24.77 o 
   3   6   3      982.83     1011.16     33.01 o 
   4   6   3    12298.83    12844.23    237.01 o 
   5   6   3     5446.47     5825.52    142.99 o 
   6   6   3      486.23      477.53     36.81 o 
   7   6   3      989.76      999.35    117.32 o 
   8   6   3     4784.49     4969.56    319.35 o 
  -9   7   3        8.57       99.13     29.32 o 
  -8   7   3      338.45      416.76     83.40 o 
  -7   7   3      870.61      920.78    149.26 o 
  -6   7   3       65.42       88.75     19.92 o 
  -5   7   3      396.51      445.59     41.92 o 
  -4   7   3      472.10      502.26     22.37 o 
  -3   7   3     3603.97     3701.52     71.65 o 
  -2   7   3       62.00      122.06     13.98 o 
  -1   7   3      502.71      498.48     24.95 o 
   0   7   3        8.14       57.80      9.99 o 
   1   7   3     2071.71     2045.26     52.32 o 
   2   7   3       29.30      105.49     16.68 o 
   3   7   3       25.93       70.67      8.38 o 
   4   7   3       19.15       86.55     15.02 o 
   5   7   3      176.02      150.63     26.45 o 
   6   7   3       30.55       95.38     39.14 o 
   7   7   3      548.60      656.90     48.08 o 
   8   7   3        0.13       40.54     22.64 o 
  -8   8   3    10672.25    10432.24    544.89 o 
  -7   8   3     5052.48     4875.74    153.50 o 
  -6   8   3       54.03       87.96     66.53 o 
  -5   8   3     7116.28     6877.97    369.19 o 
  -4   8   3    14962.95    15287.50    400.46 o 
  -3   8   3     5556.77     5584.37    221.49 o 
  -2   8   3      265.49      267.84     46.70 o 
  -1   8   3     4852.22     4915.52     84.29 o 
   0   8   3    18900.95    19190.36    229.05 o 
   1   8   3    16327.08    16718.13    328.87 o 
   2   8   3      149.95      179.69     14.42 o 
   3   8   3     7490.53     7836.54    192.45 o 
   4   8   3    10965.53    11367.53    235.92 o 
   5   8   3     7129.53     7382.81    299.20 o 
   6   8   3      471.63      561.72     50.51 o 
   7   8   3     4473.10     4679.05    158.23 o 
   8   8   3     6857.59     7103.69    371.35 o 
  -8   9   3      288.40      265.29     54.36 o 
  -7   9   3     4625.74     4655.94    270.53 o 
  -6   9   3    12424.12    13267.35    806.26 o 
  -5   9   3     5758.06     6248.52    252.40 o 
  -4   9   3      141.47      163.22     13.43 o 
  -3   9   3     7350.75     7107.04    152.92 o 
  -2   9   3    26032.24    26203.28    780.36 o 
  -1   9   3    11752.35    11704.33    218.49 o 
   0   9   3       28.86       56.91     14.02 o 
   1   9   3    12395.60    12403.03    186.26 o 
   2   9   3    22171.98    21802.75    328.42 o 
   3   9   3    16945.02    16801.71    280.65 o 
   4   9   3      334.50      295.47     21.40 o 
   5   9   3     8893.84     9150.67    224.15 o 
   6   9   3     9352.41    10100.36    239.01 o 
   7   9   3     5453.48     5609.92    225.89 o 
  -8  10   3      240.90      376.50     66.09 o 
  -7  10   3      542.54      501.16     69.66 o 
  -6  10   3      109.74       53.07     39.35 o 
  -5  10   3      536.09      559.90     56.57 o 
  -4  10   3     1391.46     1328.93     94.42 o 
  -3  10   3     2987.87     3208.01    140.60 o 
  -2  10   3       27.66       37.90     10.44 o 
  -1  10   3     4279.05     4294.99     92.75 o 
   0  10   3      685.19      692.48     26.83 o 
   1  10   3       82.47       80.45      7.80 o 
   2  10   3      109.65      119.20      9.75 o 
   3  10   3      121.07      133.85     19.57 o 
   4  10   3     1214.15     1331.46     70.04 o 
   5  10   3      387.86      396.41     58.25 o 
   6  10   3        3.26       46.65     25.65 o 
   7  10   3       63.81      160.31     42.35 o 
  -7  11   3      952.27     1217.47    128.00 o 
  -6  11   3     3897.77     3862.40    229.84 o 
  -5  11   3     1555.17     1725.64    120.16 o 
  -4  11   3      199.06      152.73     45.21 o 
  -3  11   3     2548.14     2701.33    153.58 o 
  -2  11   3     8195.86     8428.23    240.15 o 
  -1  11   3     4546.93     4547.73    188.17 o 
   0  11   3      949.65      941.66     50.75 o 
   1  11   3     3610.51     3395.13    127.21 o 
   2  11   3     3676.31     3769.04    153.31 o 
   3  11   3     2849.17     2616.94    144.22 o 
   4  11   3       25.53       55.18     27.41 o 
   5  11   3     1579.84     1676.41    152.81 o 
   6  11   3     1784.94     2007.23    215.29 o 
  -6  12   3      110.56      215.45     81.03 o 
  -5  12   3     4121.02     4185.95    248.98 o 
  -4  12   3    10179.09    10292.57    298.61 o 
  -3  12   3     7263.40     7612.75    674.05 o 
  -2  12   3      264.49      390.13    111.84 o 
  -1  12   3     8769.66     9308.55    292.20 o 
   0  12   3    12079.26    12270.60   1045.20 o 
   1  12   3     5917.77     6261.78    264.25 o 
   2  12   3      404.15      289.79     33.41 o 
   3  12   3     4999.46     4984.44    183.06 o 
   4  12   3    12140.51    11733.25    903.47 o 
   5  12   3     5479.73     5308.46    256.86 o 
   6  12   3       29.24      150.42     89.95 o 
  -6  13   3     2025.31     1874.46    271.10 o 
  -4  13   3      178.44      191.26     41.80 o 
  -3  13   3     3262.13     3515.96    165.32 o 
  -2  13   3     2432.23     2737.05    121.97 o 
  -1  13   3     1095.27     1026.03    100.40 o 
   0  13   3      692.55      599.12    162.80 o 
   1  13   3     1747.85     1774.96    229.60 o 
   2  13   3     2780.44     2727.72    124.09 o 
   3  13   3     1200.71     1129.57     48.28 o 
   4  13   3       43.65       40.16     15.82 o 
   5  13   3     1121.46     1123.65    114.35 o 
  -5  14   3      303.04      364.73     52.13 o 
  -4  14   3      259.52      293.55     83.96 o 
  -3  14   3      195.57      208.65     44.49 o 
  -2  14   3      240.83      240.70     48.13 o 
  -1  14   3       37.03      168.81     36.10 o 
   0  14   3      200.29      260.16     53.23 o 
   1  14   3       24.55      109.69     32.54 o 
   2  14   3       25.64       47.03     30.61 o 
   3  14   3      153.01      123.13     63.72 o 
   4  14   3      528.52      383.14     85.53 o 
  -4  15   3        4.90       72.11    127.25 o 
  -3  15   3     2619.02     2783.70    181.44 o 
  -2  15   3     9224.59    10177.38    531.48 o 
  -1  15   3     6362.16     6826.02    355.53 o 
   0  15   3       54.48       48.95     20.19 o 
   1  15   3     4100.87     4146.55    205.19 o 
   2  15   3     8847.13     9098.00    772.11 o 
   3  15   3     3030.79     2633.72    288.99 o 
  -2  16   3       11.35       64.59     75.36 o 
  -1  16   3     2109.85     2169.19    229.23 o 
   0  16   3     4860.89     5253.06    340.53 o 
   1  16   3     3033.25     2767.96    293.25 o 
 -10   0   4        2.05      101.70     49.59 o 
  -9   0   4     3556.61     3797.19    215.55 o 
  -8   0   4    15438.26    16391.18    977.93 o 
  -7   0   4     9900.14     9898.50    416.16 o 
  -6   0   4      846.44      866.09     97.76 o 
  -5   0   4     3985.02     3666.17    221.47 o 
  -4   0   4    45973.62    45506.87   1125.42 o 
  -3   0   4    60908.59    61806.00   1548.14 o 
  -2   0   4    57969.24    57813.85   3515.44 o 
  -1   0   4    26011.83    25350.56   1477.51 o 
   0   0   4    38495.49    39836.06   1096.80 o 
   1   0   4     9310.66     9008.28    137.82 o 
   2   0   4     5667.99     5636.61     85.53 o 
   3   0   4    35182.32    35116.57   1364.16 o 
   4   0   4    32803.90    33346.55    844.29 o 
   5   0   4     9028.25     8679.74    295.24 o 
   6   0   4       39.47       50.86     12.98 o 
   7   0   4     8920.69     8683.59    381.50 o 
   8   0   4     8307.96     7719.68    416.31 o 
   9   0   4     2651.94     2615.36    244.15 o 
 -10   1   4     2025.91     1996.12    205.27 o 
  -9   1   4     1535.51     1420.94     81.31 o 
  -8   1   4      161.00      175.59     65.05 o 
  -7   1   4     2419.88     2499.00    110.75 o 
  -6   1   4     1409.79     1421.30     65.91 o 
  -5   1   4     5513.70     5495.06    119.04 o 
  -4   1   4      386.62      447.95     35.86 o 
  -3   1   4     9451.34     9605.40    137.03 o 
  -2   1   4     2144.88     1957.35     64.69 o 
  -1   1   4    32312.18    32396.54    320.31 o 
   0   1   4     1272.83     1408.29     40.02 o 
   1   1   4     6803.67     6771.50     94.04 o 
   2   1   4     4758.02     4624.47     73.00 o 
   3   1   4    15131.12    15123.74    199.08 o 
   4   1   4       16.93       54.22     40.78 o 
   5   1   4     1809.04     1790.40     67.33 o 
   6   1   4     4966.82     4632.26    232.08 o 
   7   1   4     2867.83     2811.07    103.42 o 
   8   1   4       38.12      177.13     50.21 o 
   9   1   4      788.01      742.14     88.74 o 
  -9   2   4      659.63      628.13     67.32 o 
  -8   2   4     2083.36     2199.91     69.65 o 
  -7   2   4     2058.98     2115.15     97.27 o 
  -6   2   4       76.46      116.35     15.25 o 
  -5   2   4      232.44      246.53     23.65 o 
  -4   2   4     1000.26     1305.18    102.25 o 
  -3   2   4    13199.37    13014.20    314.84 o 
  -2   2   4       94.84      148.33      9.69 o 
  -1   2   4     6897.63     6856.66     82.85 o 
   0   2   4      775.62      790.41     30.56 o 
   1   2   4     2418.03     2386.12     60.58 o 
   2   2   4       20.52       34.35      8.65 o 
   3   2   4      126.11      134.75     13.63 o 
   4   2   4       36.39       84.14     40.03 o 
   5   2   4       23.17       60.34     17.89 o 
   6   2   4       74.78      114.76     68.45 o 
   7   2   4      942.09      656.08     48.07 o 
   8   2   4     1398.55     1393.13    150.19 o 
   9   2   4       69.95      150.77     52.27 o 
  -9   3   4     4997.59     4645.47    141.10 o 
  -8   3   4        4.06      114.69     41.63 o 
  -7   3   4    11572.59    11935.73    549.82 o 
  -6   3   4    16726.38    16844.81    413.92 o 
  -5   3   4    10677.69    10229.22    210.56 o 
  -4   3   4        2.02       35.30      7.88 o 
  -3   3   4    22606.89    20438.75    371.51 o 
  -2   3   4    29042.92    28503.55    458.60 o 
  -1   3   4     6929.42     6807.87    104.69 o 
   0   3   4       34.15       70.99     12.37 o 
   1   3   4    12383.61    12178.66    144.13 o 
   2   3   4    45239.76    44214.61    631.34 o 
   3   3   4    16683.36    16083.45    368.46 o 
   4   3   4     1375.92     1366.37     59.16 o 
   5   3   4     6018.68     5793.66    271.19 o 
   6   3   4    22168.28    22048.79    728.42 o 
   7   3   4    11014.77    10456.16    250.97 o 
   8   3   4        0.73      121.64     41.79 o 
   9   3   4     3577.66     3765.38    232.14 o 
  -9   4   4     1138.78     1290.99    261.81 o 
  -8   4   4     7712.48     8229.20    235.56 o 
  -7   4   4     4915.30     5343.79    305.21 o 
  -6   4   4        9.00       42.22     25.79 o 
  -5   4   4     5456.43     5318.96    123.98 o 
  -4   4   4    22839.46    22224.57    367.64 o 
  -3   4   4     9719.18     8910.75    230.48 o 
  -2   4   4      891.85      809.82     25.54 o 
  -1   4   4    21906.95    21992.71    241.30 o 
   0   4   4    49517.21    51168.99    421.11 o 
   1   4   4    21539.93    21179.03    237.51 o 
   2   4   4      297.31      322.76     16.16 o 
   3   4   4     9951.91     9859.78    226.51 o 
   4   4   4    17357.37    17323.65    409.81 o 
   5   4   4    10814.99    11147.95    234.12 o 
   6   4   4       35.61      106.82     23.39 o 
   7   4   4     2073.04     2164.67    165.22 o 
   8   4   4     4656.51     4842.95    550.44 o 
   9   4   4     4146.99     3799.15    234.52 o 
  -9   5   4        2.23       53.38     41.62 o 
  -8   5   4      129.85      158.66     33.45 o 
  -7   5   4      239.16      222.17     37.78 o 
  -6   5   4      151.32      107.03     23.12 o 
  -5   5   4      789.17      854.66     59.99 o 
  -4   5   4      317.18      364.20     22.53 o 
  -3   5   4      204.48      203.92     14.96 o 
  -2   5   4     1190.26     1201.84     26.61 o 
  -1   5   4     1530.61     1567.48     29.31 o 
   0   5   4      257.61      317.59      9.72 o 
   1   5   4     1184.55     1232.41     26.21 o 
   2   5   4      366.33      424.87     25.29 o 
   3   5   4     1509.71     1449.18     44.96 o 
   4   5   4        3.35       89.97     20.34 o 
   5   5   4       11.64       62.43     45.90 o 
   6   5   4        3.55       66.82     20.62 o 
   7   5   4        3.61       77.16     29.63 o 
   8   5   4        0.37       27.05     14.11 o 
  -9   6   4      751.94      735.71     84.13 o 
  -8   6   4     6657.20     6500.38    458.76 o 
  -7   6   4     4548.04     4434.93    205.93 o 
  -6   6   4       23.44       60.11     26.54 o 
  -5   6   4     1656.34     1630.53     59.94 o 
  -4   6   4    12108.26    11843.76    340.89 o 
  -3   6   4     9819.20     9157.03    299.10 o 
  -2   6   4       82.52      125.84     10.04 o 
  -1   6   4    21684.79    21913.89    224.95 o 
   0   6   4    39737.44    41418.91    384.76 o 
   1   6   4    13813.19    13802.44    313.18 o 
   2   6   4      219.80      259.16     28.11 o 
   3   6   4     4595.12     4627.32    133.41 o 
   4   6   4    15748.29    15890.77    478.44 o 
   5   6   4     4296.20     4381.38    207.97 o 
   6   6   4      101.27      109.78     22.80 o 
   7   6   4      538.52      664.55     52.97 o 
   8   6   4     2515.60     2428.98    226.68 o 
  -9   7   4     4962.55     4903.34    283.76 o 
  -8   7   4       17.35       66.00     27.06 o 
  -7   7   4     8271.62     7760.26    337.71 o 
  -6   7   4    18917.27    18113.33    532.86 o 
  -5   7   4    10939.53    10542.34    234.46 o 
  -4   7   4      110.58      138.04     30.28 o 
  -3   7   4    12932.54    13371.27    354.49 o 
  -2   7   4    31072.19    30811.39    514.55 o 
  -1   7   4    16673.22    16575.92    199.17 o 
   0   7   4      188.75      225.43     18.61 o 
   1   7   4     9871.52     9721.93    222.73 o 
   2   7   4    24153.65    24511.26    333.40 o 
   3   7   4    10459.54    10413.32    186.54 o 
   4   7   4      960.44     1014.09     75.76 o 
   5   7   4    11897.19    12428.21    354.12 o 
   6   7   4    26014.80    26197.58   1255.08 o 
   7   7   4     7281.81     7665.64    243.42 o 
   8   7   4        7.05       77.15     20.72 o 
  -8   8   4     2115.55     2360.00    222.94 o 
  -7   8   4     3068.18     3221.93    269.53 o 
  -6   8   4       18.49       64.46     18.87 o 
  -5   8   4     2057.57     2053.21     85.03 o 
  -4   8   4     5184.14     5209.96    204.16 o 
  -3   8   4     3246.18     3273.32     82.42 o 
  -2   8   4        0.35       47.89     13.55 o 
  -1   8   4     3222.98     3324.82     72.24 o 
   0   8   4     4380.68     4327.88     98.03 o 
   1   8   4     2541.76     2572.80     79.62 o 
   2   8   4       25.63       69.24     11.43 o 
   3   8   4     2569.32     2562.16     90.49 o 
   4   8   4      973.99      930.22     58.84 o 
   5   8   4      935.45     1216.42     96.75 o 
   6   8   4       44.01       98.06     44.25 o 
   7   8   4     1136.29     1054.63     78.09 o 
   8   8   4     1762.22     1611.70    164.44 o 
  -7   9   4      443.82      533.11     80.87 o 
  -6   9   4      767.74      882.38    102.41 o 
  -5   9   4     1729.06     1840.27     70.06 o 
  -4   9   4      108.69      116.17     26.86 o 
  -3   9   4      316.00      371.01     36.13 o 
  -2   9   4     2043.80     2044.54     86.40 o 
  -1   9   4     1847.55     1840.63     57.16 o 
   0   9   4      133.62      138.90     14.86 o 
   1   9   4     1760.02     1763.23     51.58 o 
   2   9   4      828.64      796.88     31.51 o 
   3   9   4      382.90      370.72     30.62 o 
   4   9   4      822.60      818.15     56.83 o 
   5   9   4     1226.77     1241.53     63.60 o 
   6   9   4     2440.30     2370.05     85.75 o 
   7   9   4      537.29      421.26     68.33 o 
  -8  10   4     6458.74     6716.52    543.58 o 
  -7  10   4     6951.00     6884.08    356.38 o 
  -6  10   4      607.55      582.32     58.73 o 
  -5  10   4     3783.24     3649.92    176.11 o 
  -4  10   4    15857.95    15114.30    528.91 o 
  -3  10   4    14975.61    15292.36    371.42 o 
  -2  10   4     4620.60     4675.22    138.06 o 
  -1  10   4     8999.94     9166.09    181.60 o 
   0  10   4    28010.17    28012.67    500.42 o 
   1  10   4     8212.85     8056.06    154.54 o 
   2  10   4       32.12       41.69     10.20 o 
   3  10   4     7337.10     7210.82    200.81 o 
   4  10   4    15047.08    14832.00    410.92 o 
   5  10   4     3289.87     3364.46    204.60 o 
   6  10   4       57.33       86.98     34.73 o 
   7  10   4     3224.17     3438.08    392.06 o 
  -7  11   4     1594.01     1692.23    162.77 o 
  -6  11   4     6900.03     6592.15    366.23 o 
  -5  11   4     3474.95     3445.84    663.12 o 
  -4  11   4      462.89      666.04    136.55 o 
  -3  11   4     3777.57     3953.11    149.24 o 
  -2  11   4    10350.33    10616.79    346.21 o 
  -1  11   4     8283.27     8351.73    258.60 o 
   0  11   4        4.28       25.93      7.36 o 
   1  11   4     2626.77     2553.38    152.66 o 
   2  11   4    13889.47    13472.54    311.15 o 
   3  11   4     8015.69     7949.54    211.32 o 
   4  11   4       39.19       79.31     32.13 o 
   5  11   4     3475.84     3601.05    200.29 o 
   6  11   4     6314.97     6267.80    469.28 o 
  -6  12   4       61.86      202.05     80.69 o 
  -5  12   4      134.20      190.79     58.73 o 
  -4  12   4      427.94      524.12     72.28 o 
  -3  12   4      750.79      789.20    136.68 o 
  -2  12   4      658.03      541.78     62.58 o 
  -1  12   4        3.39       50.55     46.10 o 
   0  12   4     1209.98     1097.73     61.41 o 
   1  12   4        7.37       22.20     16.21 o 
   2  12   4        0.45        8.35     10.23 o 
   3  12   4      155.24      169.95     23.79 o 
   4  12   4      179.50      171.66     32.63 o 
   5  12   4       61.86      116.99     41.66 o 
   6  12   4       79.46      137.18     70.92 o 
  -6  13   4     5502.46     5325.56    437.21 o 
  -5  13   4     1756.34     1790.65    174.87 o 
  -4  13   4      211.10      218.69     43.30 o 
  -3  13   4     2705.11     2766.88    164.68 o 
  -2  13   4     6121.66     6630.76    203.83 o 
  -1  13   4     1134.35     1109.25     70.48 o 
   0  13   4        2.58       33.10     25.94 o 
   1  13   4     2732.46     2651.70    203.87 o 
   2  13   4     8521.87     8315.64    251.73 o 
   3  13   4     4389.31     4285.60    172.61 o 
   4  13   4      818.54      815.87     79.39 o 
   5  13   4     1668.05     1576.76    298.27 o 
  -5  14   4     2239.31     1930.24    279.00 o 
  -4  14   4     8443.58     9502.60    724.78 o 
  -3  14   4     5298.46     5414.91    202.76 o 
  -2  14   4        5.07       74.14     24.07 o 
  -1  14   4     3508.68     3641.29    191.50 o 
   0  14   4     9660.40    10134.07    668.68 o 
   1  14   4     6891.40     7156.58    530.76 o 
   2  14   4        4.56       58.75     22.72 o 
   3  14   4     2865.53     2646.18    236.72 o 
   4  14   4     6397.24     6514.53    596.22 o 
  -4  15   4      337.48      548.57    152.00 o 
  -3  15   4      227.51      281.48     80.08 o 
  -2  15   4      983.01      938.65    178.41 o 
  -1  15   4      211.48      232.16     51.66 o 
   0  15   4       21.24       48.76     29.28 o 
   1  15   4      277.13      306.53     89.11 o 
   2  15   4     1052.89     1080.29    324.11 o 
   3  15   4      180.28       97.03     96.51 o 
  -2  16   4      115.30      162.43     42.93 o 
  -1  16   4     2019.67     2107.01    192.44 o 
   0  16   4     2389.42     2114.04    293.92 o 
   1  16   4      815.60      765.22    129.31 o 
 -10   1   5     3293.61     3086.46    257.79 o 
  -9   1   5     2692.91     2748.49    189.84 o 
  -8   1   5      251.38      241.34     29.67 o 
  -7   1   5     3001.11     3055.17     96.84 o 
  -6   1   5     5912.97     5811.32    129.67 o 
  -5   1   5     2454.16     2258.76     92.72 o 
  -4   1   5     2572.31     2570.57     65.20 o 
  -3   1   5    11755.70    11590.40    328.03 o 
  -2   1   5    49294.45    48102.43   1270.49 o 
  -1   1   5      935.68      915.24     32.45 o 
   0   1   5      757.22      809.71     27.05 o 
   1   1   5     7388.85     7696.84    172.87 o 
   2   1   5    66608.48    68731.33    640.04 o 
   3   1   5    22753.45    22626.80    423.63 o 
   4   1   5       37.63       93.84      9.82 o 
   5   1   5     7198.07     7288.25    215.80 o 
   6   1   5     6503.38     6608.52    237.80 o 
   7   1   5     4254.18     4034.71    391.95 o 
   8   1   5      383.85      483.19     54.17 o 
   9   1   5      945.25      801.11     97.01 o 
  -9   2   5     3804.24     3782.69    142.31 o 
  -8   2   5    14990.49    15253.69    645.57 o 
  -7   2   5     9185.25     9876.90    357.15 o 
  -6   2   5      100.78       97.51     17.92 o 
  -5   2   5     8391.59     8216.16    171.00 o 
  -4   2   5    52332.76    50177.31   1211.53 o 
  -3   2   5    25373.54    23377.78    538.79 o 
  -2   2   5       75.86      162.15     23.23 o 
  -1   2   5    11198.27    11639.80    385.27 o 
   0   2   5    31160.48    31304.62    433.86 o 
   1   2   5    29096.48    27550.72    231.00 o 
   2   2   5     4986.14     5240.18     53.99 o 
   3   2   5     4735.39     4425.55     70.73 o 
   4   2   5    26496.39    26201.28    439.23 o 
   5   2   5    15476.78    15117.82    262.93 o 
   6   2   5     1446.09     1461.08    129.30 o 
   7   2   5     4792.68     4906.33    184.15 o 
   8   2   5    14031.50    13119.20    682.30 o 
   9   2   5     4765.81     4496.74    478.10 o 
  -9   3   5      899.17      835.58     64.14 o 
  -8   3   5        9.81       50.02     18.08 o 
  -7   3   5     1285.49     1366.33    149.73 o 
  -6   3   5     4338.69     4406.52    117.89 o 
  -5   3   5     5398.40     5376.03    117.97 o 
  -4   3   5     1264.62     1368.43     52.65 o 
  -3   3   5       26.07       60.89      9.75 o 
  -2   3   5      637.96      606.67     15.07 o 
  -1   3   5     2555.36     2483.05     70.65 o 
   0   3   5     2812.81     2864.68     64.12 o 
   1   3   5     2881.49     2917.03     51.22 o 
   2   3   5      486.74      434.90     28.51 o 
   3   3   5      122.44      152.82     18.52 o 
   4   3   5      551.18      591.30     38.22 o 
   5   3   5      544.62      429.81     72.06 o 
   6   3   5     1039.72     1258.97    187.76 o 
   7   3   5      823.57      762.02     80.96 o 
   8   3   5       32.04      115.43     37.44 o 
  -9   4   5     2378.64     2466.26    158.41 o 
  -8   4   5     1774.51     1997.96    128.06 o 
  -7   4   5     2406.65     2379.36    120.97 o 
  -6   4   5      110.70      160.44     18.78 o 
  -5   4   5     2962.62     3038.27     88.97 o 
  -4   4   5     7927.10     7882.40    200.10 o 
  -3   4   5     9503.04     9248.72    124.54 o 
  -2   4   5      330.60      351.68     16.28 o 
  -1   4   5     8764.03     9177.32     85.60 o 
   0   4   5     3090.65     2728.30     39.94 o 
   1   4   5     7007.07     7052.42     88.19 o 
   2   4   5       35.88       72.70     11.87 o 
   3   4   5     3778.70     3793.97    159.27 o 
   4   4   5     4985.88     4931.23    228.77 o 
   5   4   5     3773.28     3744.35    101.87 o 
   6   4   5      205.86      205.42     36.66 o 
   7   4   5      713.53      721.40     85.05 o 
   8   4   5     2051.73     2180.32    159.34 o 
  -9   5   5     5181.25     5440.19    212.57 o 
  -8   5   5        2.32       44.90     25.23 o 
  -7   5   5     4638.63     4797.34    155.60 o 
  -6   5   5    18798.10    18236.51    534.43 o 
  -5   5   5    16222.25    15433.24    313.65 o 
  -4   5   5     2383.14     2319.73     79.88 o 
  -3   5   5     8119.41     8008.49    124.87 o 
  -2   5   5    42496.31    42474.59    730.12 o 
  -1   5   5    33076.79    33066.59    491.89 o 
   0   5   5     1888.42     2026.23     43.13 o 
   1   5   5    14801.95    14479.04    298.81 o 
   2   5   5    29716.68    29096.43    378.40 o 
   3   5   5    11758.40    11674.81    276.62 o 
   4   5   5      371.34      370.67     31.92 o 
   5   5   5    23166.00    22759.31   1035.12 o 
   6   5   5     9823.54    10278.40    492.91 o 
   7   5   5     3545.22     3719.97    233.46 o 
   8   5   5       34.59       78.20     66.11 o 
  -9   6   5     2214.45     2318.22    182.44 o 
  -8   6   5     1872.13     1952.43    121.87 o 
  -7   6   5     3227.30     3398.28    202.89 o 
  -6   6   5      199.27      164.29     27.88 o 
  -5   6   5     6305.14     6208.97    147.76 o 
  -4   6   5     8943.47     8747.91    248.15 o 
  -3   6   5     6400.05     6352.31    102.04 o 
  -2   6   5      310.72      283.27     19.72 o 
  -1   6   5     5043.65     4892.68     60.49 o 
   0   6   5    24612.34    24657.11    284.84 o 
   1   6   5    11350.49    11350.03    263.79 o 
   2   6   5      547.42      547.98     21.78 o 
   3   6   5     2196.25     2315.60     83.09 o 
   4   6   5    15848.11    16248.21    381.42 o 
   5   6   5     6041.47     6131.31    257.56 o 
   6   6   5      121.43      104.89     29.53 o 
   7   6   5     1067.12     1166.24    140.19 o 
   8   6   5     3919.46     3961.31    425.28 o 
  -9   7   5      362.55      357.53     80.12 o 
  -8   7   5       54.45      124.78     31.69 o 
  -7   7   5     1490.56     1471.55    107.96 o 
  -6   7   5      112.88      211.78    104.81 o 
  -5   7   5      835.75      728.31     49.83 o 
  -4   7   5      240.02      236.27     17.57 o 
  -3   7   5      444.82      431.08     21.61 o 
  -2   7   5        4.80       54.54     16.02 o 
  -1   7   5     1023.45     1156.11     54.31 o 
   0   7   5      464.05      478.54     17.68 o 
   1   7   5     2225.72     2449.23     70.66 o 
   2   7   5       73.48       97.41     11.17 o 
   3   7   5       28.89       43.25     13.23 o 
   4   7   5     2946.73     3063.81     97.53 o 
   5   7   5      203.22      222.81     28.07 o 
   6   7   5       29.79      112.68     25.80 o 
   7   7   5       24.44       79.24     37.24 o 
   8   7   5       15.90       35.45     17.33 o 
  -8   8   5     6752.25     7177.45    388.20 o 
  -7   8   5     5390.96     5296.37    241.77 o 
  -6   8   5      435.53      335.81     45.00 o 
  -5   8   5     6238.83     6237.48    255.75 o 
  -4   8   5    19871.11    19184.28    411.39 o 
  -3   8   5     4641.06     4739.55    113.82 o 
  -2   8   5      411.43      432.22     21.71 o 
  -1   8   5    14009.77    13941.10    239.11 o 
   0   8   5    16735.48    16945.49    316.68 o 
   1   8   5    11752.95    11913.99    211.41 o 
   2   8   5      446.52      486.82     19.62 o 
   3   8   5     6231.38     6147.52    108.57 o 
   4   8   5    10764.23    10687.79    253.75 o 
   5   8   5    12295.44    12490.50    293.38 o 
   6   8   5      166.30      172.04     31.62 o 
   7   8   5     2381.60     2375.93    223.20 o 
  -8   9   5      328.91      381.30     75.61 o 
  -6   9   5    10046.53    10097.14    438.83 o 
  -5   9   5     4770.63     4657.09    274.56 o 
  -4   9   5      783.62      736.06     34.39 o 
  -3   9   5    12031.54    12149.06    366.94 o 
  -2   9   5    21263.29    21585.75    487.61 o 
  -1   9   5    12013.54    12060.37    328.38 o 
   0   9   5        3.29       60.24     17.29 o 
   1   9   5     8033.41     7865.67    126.26 o 
   2   9   5    18077.92    17622.16    292.64 o 
   3   9   5     6417.36     6021.79    183.61 o 
   4   9   5       11.70       61.50     33.46 o 
   5   9   5     4057.19     4076.53    180.57 o 
   6   9   5    12804.86    12833.42    471.62 o 
   7   9   5     5435.24     5782.77    377.13 o 
  -7  10   5      664.48      632.39    108.35 o 
  -6  10   5       17.69       56.33     39.38 o 
  -5  10   5      323.93      321.77     66.87 o 
  -4  10   5       46.72       45.98     19.31 o 
  -3  10   5     1388.55     1532.36     85.98 o 
  -2  10   5       38.58       92.07     32.35 o 
  -1  10   5     1127.62     1135.20     65.31 o 
   0  10   5      735.06      726.45     37.26 o 
   1  10   5     1019.52      955.80     45.38 o 
   2  10   5      623.25      562.04     34.96 o 
   3  10   5     1281.62     1177.12     52.82 o 
   4  10   5      142.09      211.11     31.37 o 
   5  10   5       20.49       86.88     49.11 o 
   6  10   5        9.58       -0.63     25.37 o 
   7  10   5      213.05      234.20     53.41 o 
  -7  11   5      700.78      537.57     92.21 o 
  -6  11   5     1631.73     1525.87    158.54 o 
  -5  11   5     1701.99     1638.97    118.17 o 
  -4  11   5      244.83      230.65     31.59 o 
  -3  11   5     1310.19     1385.64    130.38 o 
  -2  11   5     3767.58     4053.69    185.14 o 
  -1  11   5     2852.18     2969.31    115.47 o 
   0  11   5      483.37      457.87     33.14 o 
   1  11   5     3194.60     3159.02    105.55 o 
   2  11   5    10208.54     9848.51    210.99 o 
   3  11   5     4768.97     4499.03    175.43 o 
   4  11   5       50.18       66.49     15.38 o 
   5  11   5      775.40      986.54    112.61 o 
   6  11   5     2288.24     2526.85    182.12 o 
  -6  12   5        6.40      120.64     57.56 o 
  -5  12   5     5098.65     5010.04    287.46 o 
  -4  12   5    11260.52    11618.42    269.39 o 
  -3  12   5     9998.74     9897.10    393.92 o 
  -2  12   5     1433.98     1460.15     75.87 o 
  -1  12   5     4433.97     4419.65    116.62 o 
   0  12   5    12253.57    12528.18    289.09 o 
   1  12   5    10056.80    10182.93    396.17 o 
   2  12   5      197.84      155.50     79.09 o 
   3  12   5     4751.22     4394.02    181.98 o 
   4  12   5     6536.85     6858.21    373.94 o 
   5  12   5     6281.43     6674.99    565.54 o 
  -6  13   5     3095.56     3458.39    297.84 o 
  -5  13   5     3327.80     2883.99    266.40 o 
  -4  13   5        0.73       64.62     55.37 o 
  -3  13   5     1504.38     1631.47    101.16 o 
  -2  13   5     2033.34     2165.24    144.23 o 
  -1  13   5     2248.76     2076.94    159.02 o 
   0  13   5       13.07       89.99     35.09 o 
   1  13   5     1297.19     1369.32     85.26 o 
   2  13   5     2059.99     2405.98     82.17 o 
   3  13   5     1653.93     1419.69    153.55 o 
   4  13   5       49.14       43.61     36.50 o 
   5  13   5      435.38      366.40     56.06 o 
  -5  14   5       58.01       64.97     50.21 o 
  -4  14   5      930.25      852.63    115.38 o 
  -3  14   5      250.46      302.13     57.61 o 
  -2  14   5      279.76      233.75     80.42 o 
  -1  14   5        6.23        8.69     27.07 o 
   0  14   5     1028.97     1103.09     92.00 o 
   1  14   5      217.34      245.00     45.36 o 
   2  14   5       12.33       18.87     14.42 o 
   3  14   5       51.03       52.16     39.99 o 
   4  14   5      175.17       94.23     44.42 o 
  -3  15   5     2345.23     2299.53    191.86 o 
  -2  15   5     6205.12     6507.94    427.78 o 
  -1  15   5     5700.46     6062.94    259.48 o 
   0  15   5      199.46      179.00     53.24 o 
   1  15   5     3001.30     3088.07    199.26 o 
   2  15   5     6502.42     6555.95    420.18 o 
  -1  16   5     1951.82     2115.62    214.56 o 
   0  16   5     6261.55     6211.02    356.52 o 
  -9   0   6     1663.56     1896.58    182.81 o 
  -8   0   6    14802.61    15310.88    916.86 o 
  -7   0   6    21517.56    21599.67    692.86 o 
  -6   0   6      595.72      745.92     80.48 o 
  -5   0   6     7466.56     7281.81    268.80 o 
  -4   0   6    48615.89    47056.49   1356.16 o 
  -3   0   6    42815.71    42115.34    736.00 o 
  -2   0   6      756.23      637.79     49.50 o 
  -1   0   6    28801.81    30586.28   2024.49 o 
   0   0   6    53840.16    55530.35   3040.07 o 
   1   0   6    55250.21    49040.14    987.25 o 
   2   0   6     8624.94     8689.43    579.10 o 
   3   0   6    19638.78    19106.72    417.78 o 
   4   0   6    19603.91    18554.95    443.95 o 
   5   0   6    11176.80    11038.67    445.19 o 
   6   0   6        8.56      231.32     82.39 o 
   7   0   6     7181.69     7172.89    459.55 o 
   8   0   6    14625.82    14267.36   4341.96 o 
  -9   1   6      874.00      871.77    169.21 o 
  -8   1   6        4.80       51.61     20.86 o 
  -7   1   6     1853.32     1896.11     80.24 o 
  -6   1   6     5218.54     5024.01    188.03 o 
  -5   1   6    10688.18    10174.04    208.02 o 
  -4   1   6      625.03      541.50     57.46 o 
  -3   1   6      105.23      117.82     18.51 o 
  -2   1   6     3056.07     2955.91    167.46 o 
  -1   1   6    33235.95    32412.28    385.44 o 
   0   1   6       65.68       82.84     11.18 o 
   1   1   6     3837.50     3685.97    112.48 o 
   2   1   6    19176.86    19580.20    222.64 o 
   3   1   6    11599.75    11643.74    174.29 o 
   4   1   6      175.12      169.36     19.03 o 
   5   1   6     2886.43     3036.08     83.27 o 
   6   1   6     7999.81     7553.08    211.68 o 
   7   1   6     2154.34     2240.96    124.02 o 
   8   1   6      125.19      189.39     50.32 o 
  -9   2   6       99.78      124.78     27.80 o 
  -8   2   6     1699.94     1626.79     60.84 o 
  -7   2   6     1423.17     1428.84     85.89 o 
  -6   2   6      947.13      942.42     60.53 o 
  -5   2   6     1191.38     1131.16     67.71 o 
  -4   2   6     3144.30     2957.74    102.84 o 
  -3   2   6     6282.10     6118.27    174.85 o 
  -2   2   6      648.04      731.45     25.29 o 
  -1   2   6      350.75      387.99     22.12 o 
   0   2   6     2612.53     2948.65     41.32 o 
   1   2   6      127.42      166.33     12.45 o 
   2   2   6      151.45      170.86     13.16 o 
   3   2   6     2183.87     2321.71    154.98 o 
   4   2   6       62.68       81.96     25.16 o 
   5   2   6      127.13      110.01     13.77 o 
   6   2   6      164.79      199.28     24.91 o 
   7   2   6      138.14      159.34     52.43 o 
   8   2   6      631.58      541.40     61.85 o 
  -9   3   6     5144.46     5232.93    190.78 o 
  -8   3   6      449.61      398.00     62.94 o 
  -7   3   6     5252.45     4886.92    173.22 o 
  -6   3   6    14935.49    14541.85    323.89 o 
  -5   3   6     8199.85     7500.77    395.64 o 
  -4   3   6      478.34      471.37     49.08 o 
  -3   3   6    11606.86    10650.87    269.52 o 
  -2   3   6    21963.62    20944.01    304.55 o 
  -1   3   6    24587.98    24250.54    401.78 o 
   0   3   6      720.87      765.19     17.76 o 
   1   3   6    10340.89    10611.48    183.36 o 
   2   3   6    34256.99    35288.68    415.39 o 
   3   3   6    12506.47    12836.44    206.95 o 
   4   3   6       84.63      115.60     46.00 o 
   5   3   6     4229.28     4058.06    101.63 o 
   6   3   6    11954.25    12514.47    704.24 o 
   7   3   6     4704.01     3935.79    368.75 o 
   8   3   6      141.11      188.02     92.54 o 
  -9   4   6     1912.16     1976.00    131.80 o 
  -8   4   6     5622.91     5622.11    245.81 o 
  -7   4   6     6721.46     6937.44    727.44 o 
  -6   4   6       47.82       73.76     16.74 o 
  -5   4   6     7185.07     6661.52    173.89 o 
  -4   4   6    26922.85    26538.72    634.79 o 
  -3   4   6    11387.71    11127.05    226.39 o 
  -2   4   6      424.68      502.71     44.39 o 
  -1   4   6    19393.65    19255.37    290.95 o 
   0   4   6    35898.07    36112.90    466.06 o 
   1   4   6    16377.73    16198.11    279.60 o 
   2   4   6      156.33      160.34     12.70 o 
   3   4   6     9856.72     9139.00    312.16 o 
   4   4   6    19303.47    19557.63    602.81 o 
   5   4   6    13296.79    13917.88    667.69 o 
   6   4   6      476.46      474.34     59.12 o 
   7   4   6     1808.06     1823.23    160.42 o 
   8   4   6     7379.92     7579.16    483.76 o 
  -8   5   6       11.43       37.27     27.53 o 
  -7   5   6      160.86      185.82     33.30 o 
  -6   5   6      362.47      310.82     37.73 o 
  -5   5   6     1466.73     1462.36     60.41 o 
  -4   5   6       36.45       95.19     17.35 o 
  -3   5   6      175.70      156.94     34.83 o 
  -2   5   6      158.83      120.94     18.56 o 
  -1   5   6     1051.52     1013.87     56.63 o 
   0   5   6       82.69       91.15      7.64 o 
   1   5   6       56.80       85.19      9.75 o 
   2   5   6      779.77      740.74     30.76 o 
   3   5   6      684.94      707.59     33.57 o 
   4   5   6      129.11      193.46     29.10 o 
   5   5   6        5.21       39.81     20.62 o 
   6   5   6      551.20      650.64     87.19 o 
   7   5   6      121.71      125.31     71.96 o 
   8   5   6        0.36       19.86     40.12 o 
  -9   6   6     1044.11     1062.80     90.57 o 
  -8   6   6     3461.52     3451.88    205.81 o 
  -7   6   6     2124.54     2016.33    121.87 o 
  -6   6   6       98.97       99.86     21.71 o 
  -5   6   6     4040.88     3893.84    107.29 o 
  -4   6   6    15062.39    14634.98    268.89 o 
  -3   6   6     2096.18     2179.91     80.01 o 
  -2   6   6      429.86      466.60     20.80 o 
  -1   6   6    12176.27    12216.10    191.86 o 
   0   6   6    18095.22    17694.10    332.55 o 
   1   6   6     2690.46     2623.98     69.91 o 
   2   6   6      680.23      635.15     31.68 o 
   3   6   6     9820.16     9647.43    183.24 o 
   4   6   6    12743.83    12647.79    446.91 o 
   5   6   6     3753.48     4108.57    172.11 o 
   6   6   6      915.83     1027.05    117.81 o 
   7   6   6      900.93      899.26     67.81 o 
   8   6   6     3850.92     4106.00    252.90 o 
  -9   7   6     4776.67     4398.77    365.31 o 
  -8   7   6      186.63      251.31     64.46 o 
  -7   7   6     4845.01     4559.60    451.22 o 
  -6   7   6    16318.54    15910.45    479.25 o 
  -5   7   6     9900.10     9795.47    229.91 o 
  -4   7   6       87.54      112.53     12.42 o 
  -3   7   6    12743.87    12531.99    230.57 o 
  -2   7   6    15604.13    15829.69    276.62 o 
  -1   7   6    20238.61    20173.69    307.35 o 
   0   7   6     1475.45     1390.72     70.95 o 
   1   7   6     7691.85     7656.92    119.06 o 
   2   7   6    17392.63    17365.04    416.85 o 
   3   7   6     7136.34     7182.29    176.42 o 
   4   7   6      110.69      167.89     48.99 o 
   5   7   6     4134.75     4114.58    114.07 o 
   6   7   6    11523.60    12134.21    338.49 o 
   7   7   6     4930.34     4878.88    185.16 o 
  -8   8   6     2693.41     2888.93    268.51 o 
  -7   8   6     1263.84     1318.98     73.07 o 
  -6   8   6       99.46       49.48     20.37 o 
  -5   8   6      984.96     1000.74     74.58 o 
  -4   8   6     3819.48     4050.24    135.62 o 
  -3   8   6     3052.65     2985.24     55.35 o 
  -2   8   6      256.07      262.25     45.01 o 
  -1   8   6      526.58      502.78     46.63 o 
   0   8   6     2737.69     2649.51     75.54 o 
   1   8   6     1753.10     1629.33     52.27 o 
   2   8   6      335.95      332.26     17.25 o 
   3   8   6     2065.89     1905.51     94.21 o 
   4   8   6     1116.17     1232.12    106.91 o 
   5   8   6     1534.47     1594.92     65.42 o 
   6   8   6       16.40       92.40     24.31 o 
   7   8   6     1009.82     1046.34     98.94 o 
  -8   9   6       24.62       42.43     29.71 o 
  -7   9   6       86.16       76.96     29.18 o 
  -6   9   6     2414.87     2402.14    136.83 o 
  -5   9   6     1980.18     1807.36    150.72 o 
  -4   9   6       10.12       50.71     33.13 o 
  -3   9   6       13.52       45.27     18.06 o 
  -2   9   6      129.92      160.38     11.56 o 
  -1   9   6     5700.40     5827.94    166.70 o 
   0   9   6     1044.16     1134.04     41.05 o 
   1   9   6     1844.07     1809.58     59.31 o 
   2   9   6     2247.88     2118.12     86.56 o 
   3   9   6     1170.88     1048.26     48.27 o 
   4   9   6       49.01       63.97     16.97 o 
   5   9   6     1087.69      975.43     53.55 o 
   6   9   6      762.36      864.59     72.53 o 
   7   9   6      302.30      270.75     50.79 o 
  -7  10   6     4894.89     5158.67    292.77 o 
  -6  10   6      652.67      740.69     44.78 o 
  -5  10   6     4074.70     3995.36    220.57 o 
  -4  10   6    18987.55    19105.29    694.79 o 
  -3  10   6     9104.40     8943.14    261.16 o 
  -2  10   6     2149.45     2002.68     95.64 o 
  -1  10   6     6688.85     7074.25    322.43 o 
   0  10   6    23808.74    23182.06    623.71 o 
   1  10   6     9224.00     8378.71    526.96 o 
   2  10   6      602.58      555.94     48.12 o 
   3  10   6     9547.06     8889.00    220.39 o 
   4  10   6    11091.63    11047.80    388.70 o 
   5  10   6     4884.83     5024.17    186.40 o 
   6  10   6       27.62       24.85     54.14 o 
  -7  11   6     1618.39     1531.51    146.77 o 
  -6  11   6     3361.58     3131.48    181.88 o 
  -5  11   6     3641.62     3368.87    145.10 o 
  -4  11   6       25.80       37.61     16.00 o 
  -3  11   6     4048.58     3949.02    118.45 o 
  -2  11   6     9398.17     9380.19    251.23 o 
  -1  11   6     5466.22     5753.17    152.43 o 
   0  11   6      176.28      183.23     35.59 o 
   1  11   6     2609.95     2595.56    144.62 o 
   2  11   6     7370.96     6863.02    220.17 o 
   3  11   6     5630.78     5579.75    236.62 o 
   4  11   6      157.06      198.23     81.92 o 
   5  11   6     1990.06     2071.62    246.16 o 
   6  11   6     6841.66     6728.87    386.99 o 
  -6  12   6       45.23       70.87     34.75 o 
  -5  12   6       28.12       43.03     22.25 o 
  -4  12   6       40.27       91.02     71.49 o 
  -3  12   6      864.66      897.42     58.75 o 
  -2  12   6      912.81      953.27     66.29 o 
  -1  12   6      134.19      140.36     44.38 o 
   0  12   6      323.70      340.37     44.67 o 
   1  12   6      477.05      418.34     38.11 o 
   2  12   6      303.26      257.56     50.05 o 
   3  12   6       89.34       71.34     18.57 o 
   4  12   6      210.91      129.35     54.57 o 
   5  12   6       39.97       96.81     35.31 o 
  -5  13   6     2478.19     2401.62    215.07 o 
  -4  13   6      459.61      443.21     38.18 o 
  -3  13   6     2847.54     2890.98    308.44 o 
  -2  13   6     5952.11     5973.49    287.11 o 
  -1  13   6     2123.71     2225.77    122.74 o 
   0  13   6      366.52      277.86     83.15 o 
   1  13   6     3678.45     3458.26    175.88 o 
   2  13   6     7587.55     7018.44    326.07 o 
   3  13   6     3187.95     2974.42    182.12 o 
   4  13   6      776.55      694.81    112.33 o 
  -4  14   6     7655.27     8061.50    513.04 o 
  -3  14   6     5317.80     5373.62    300.86 o 
  -2  14   6       93.31      170.29     89.23 o 
  -1  14   6     4253.06     4435.64    206.99 o 
   0  14   6    11716.54    12206.79    533.36 o 
   1  14   6     6464.53     5900.49    279.73 o 
   2  14   6      140.70      154.84     42.08 o 
   3  14   6     3095.08     2657.79    434.73 o 
  -3  15   6      211.46      190.71    102.81 o 
  -2  15   6     1703.97     1883.25    162.00 o 
  -1  15   6      564.66      499.57     69.39 o 
   0  15   6        5.96       52.78     22.09 o 
   1  15   6      170.45      225.85     39.08 o 
   2  15   6      807.54      692.34    135.08 o 
  -9   1   7     5159.27     5091.20    186.51 o 
  -8   1   7      278.28      269.08     31.55 o 
  -7   1   7     5570.01     5176.14    290.35 o 
  -6   1   7    13618.45    13188.34    303.13 o 
  -5   1   7     5446.79     4866.20    169.46 o 
  -4   1   7     4355.67     4323.20    173.45 o 
  -3   1   7     7852.15     7368.67    149.37 o 
  -2   1   7    40927.01    41863.78    739.86 o 
  -1   1   7    17853.46    17397.95    267.94 o 
   0   1   7      268.15      260.73     16.52 o 
   1   1   7    18215.64    18426.92    347.64 o 
   2   1   7    18679.40    18344.97    236.64 o 
   3   1   7     7025.26     6651.47    190.52 o 
   4   1   7      413.53      385.62     34.69 o 
   5   1   7     2885.33     2652.71    101.74 o 
   6   1   7     9232.99     9664.83    245.19 o 
   7   1   7     4377.71     4568.19    191.58 o 
   8   1   7      230.13      199.01     60.26 o 
  -9   2   7     3348.37     3381.63    131.96 o 
  -8   2   7    12963.17    13114.17    261.63 o 
  -7   2   7    11732.31    11690.43    293.10 o 
  -6   2   7      163.96      182.02     28.73 o 
  -5   2   7    15679.75    15071.11    327.98 o 
  -4   2   7    17372.17    17330.82    299.91 o 
  -3   2   7    15049.70    11462.47    311.68 o 
  -2   2   7      229.92      285.99     37.74 o 
  -1   2   7    26916.55    26812.37    407.69 o 
   1   2   7    21697.15    21860.77    726.93 o 
   2   2   7     2167.31     2201.21     70.71 o 
   3   2   7     9422.85     9174.45    131.14 o 
   4   2   7    21845.63    21111.91    574.20 o 
   5   2   7    15633.71    14949.00    463.72 o 
   6   2   7      177.73      186.06     54.86 o 
   7   2   7     8687.69     8771.73    330.70 o 
   8   2   7     8913.87     8689.50    339.81 o 
  -9   3   7      615.36      650.16     71.28 o 
  -8   3   7       91.25      105.78     39.36 o 
  -7   3   7      650.57      656.57     46.18 o 
  -6   3   7     5114.80     5058.19    200.64 o 
  -5   3   7     4046.07     3824.64    162.23 o 
  -4   3   7      119.84      110.96     17.02 o 
  -3   3   7     2715.08     2588.80     86.01 o 
  -2   3   7     4373.46     4001.25    123.35 o 
  -1   3   7     1313.42     1362.41     34.66 o 
   0   3   7      267.15      327.83     22.68 o 
   1   3   7      758.37      718.40     33.50 o 
   2   3   7     3580.99     3771.96     73.74 o 
   3   3   7     1579.71     1506.75     54.15 o 
   4   3   7       49.32       88.08     46.93 o 
   5   3   7     1001.65     1061.13     70.06 o 
   6   3   7     2121.65     2018.90    112.36 o 
   7   3   7     1643.55     1356.27    146.58 o 
   8   3   7        9.18       53.20     34.01 o 
  -9   4   7      594.05      559.60     67.22 o 
  -8   4   7      614.03      713.13    154.74 o 
  -7   4   7     1911.46     1679.00     93.89 o 
  -6   4   7      910.82      795.10     56.05 o 
  -5   4   7     2279.22     2306.87    116.75 o 
  -4   4   7      827.34     1152.65    171.97 o 
  -3   4   7     3580.66     3751.13    167.08 o 
  -2   4   7      823.75      808.22     34.81 o 
  -1   4   7       45.86      106.83     18.32 o 
   0   4   7     8260.25     7595.44    174.31 o 
   1   4   7      881.95      893.62     61.79 o 
   2   4   7       35.10       55.77     24.17 o 
   3   4   7      328.28      357.51     47.98 o 
   4   4   7    11333.77    11385.16    350.32 o 
   5   4   7     4546.01     4373.78    246.81 o 
   6   4   7       92.79      150.16     60.21 o 
   7   4   7      668.10      659.29    173.97 o 
   8   4   7     1771.95     1793.42    130.51 o 
  -9   5   7     5450.53     5751.49    523.05 o 
  -8   5   7      828.08      761.16    102.63 o 
  -7   5   7     1485.24     1587.95     74.21 o 
  -6   5   7    20960.65    20606.21    644.21 o 
  -5   5   7    13174.04    12502.97    276.31 o 
  -4   5   7     2336.79     2065.29     95.24 o 
  -3   5   7     8582.11     8488.11    211.18 o 
  -2   5   7    41577.42    40281.74    580.30 o 
  -1   5   7    32084.02    31582.57    410.16 o 
   0   5   7      821.42      822.39     30.11 o 
   1   5   7    15472.55    15571.31    436.21 o 
   2   5   7    17592.82    17097.78    311.42 o 
   3   5   7    16545.78    16182.85    297.41 o 
   4   5   7      114.77      195.30     32.48 o 
   5   5   7     6383.82     6481.49    174.78 o 
   6   5   7     7134.68     7702.71    278.68 o 
   7   5   7     5627.22     5456.59    234.33 o 
   8   5   7       75.82      155.43     63.15 o 
  -9   6   7     3438.31     3555.14    299.74 o 
  -8   6   7     2534.35     2473.75    140.77 o 
  -7   6   7     2381.85     2397.50    141.46 o 
  -6   6   7      104.00      170.82     23.03 o 
  -5   6   7     3843.42     3649.94    197.34 o 
  -4   6   7     5022.56     4943.34    112.75 o 
  -3   6   7     6387.41     6249.15    166.03 o 
  -2   6   7      472.22      425.22     19.57 o 
  -1   6   7     1210.73     1249.78     74.86 o 
   0   6   7    13926.41    13494.63    222.24 o 
   1   6   7     9027.30     8939.41    158.97 o 
   2   6   7       26.04      112.82     14.54 o 
   3   6   7     3617.74     3614.08     81.64 o 
   4   6   7    13132.22    13027.88    320.95 o 
   5   6   7     4545.06     4454.75    172.75 o 
   6   6   7       69.10      115.96     26.87 o 
   7   6   7     1331.83     1362.84    206.56 o 
  -8   7   7       12.60       91.15     69.29 o 
  -7   7   7      738.65      732.36    120.47 o 
  -6   7   7      369.16      327.49     67.72 o 
  -5   7   7      707.18      683.19    100.62 o 
  -4   7   7        1.49       54.31     25.37 o 
  -3   7   7       12.21       33.66      8.79 o 
  -2   7   7      176.86      177.80     13.62 o 
  -1   7   7      749.11      782.41     32.53 o 
   0   7   7     1572.54     1645.49     53.49 o 
   1   7   7      179.07      185.96     23.33 o 
   2   7   7      108.46      213.61     31.87 o 
   3   7   7       88.17      106.06     40.84 o 
   4   7   7      334.43      433.13     46.32 o 
   5   7   7      356.02      433.15     44.26 o 
   6   7   7       69.28      139.74     41.61 o 
   7   7   7       26.00       63.18     46.94 o 
  -8   8   7     5661.76     5952.32    542.39 o 
  -7   8   7     3305.94     3274.88    364.73 o 
  -6   8   7      192.58      133.87     31.52 o 
  -5   8   7     4057.50     3680.09    128.59 o 
  -4   8   7     9305.97     9697.59    237.72 o 
  -3   8   7     5221.10     5144.72    107.26 o 
  -2   8   7      216.62      213.01     40.45 o 
  -1   8   7     2602.06     2667.93     70.86 o 
   0   8   7    18881.38    18712.16    285.23 o 
   1   8   7     6579.44     6547.95    121.94 o 
   2   8   7       65.60       66.31     19.54 o 
   3   8   7     3555.80     3507.43    115.46 o 
   4   8   7    10871.98    11368.34    284.61 o 
   5   8   7     7561.06     7497.12    209.99 o 
   6   8   7      173.73      165.72     33.98 o 
   7   8   7     3723.36     3582.24    343.39 o 
  -8   9   7      122.12      270.51     67.74 o 
  -7   9   7     2297.49     2228.47    155.29 o 
  -6   9   7     8588.00     8129.80    296.43 o 
  -5   9   7     9921.49     9731.69    291.23 o 
  -4   9   7      630.27      616.89     56.53 o 
  -3   9   7     9812.64     9888.13    248.85 o 
  -2   9   7    14702.66    15385.38    304.32 o 
  -1   9   7     6291.92     6152.37    126.17 o 
   0   9   7       91.85      126.39     12.70 o 
   1   9   7     7446.04     6981.06    183.86 o 
   2   9   7    14561.37    14580.51    323.29 o 
   3   9   7     5914.90     6013.56    243.21 o 
   4   9   7      434.63      562.83     95.78 o 
   5   9   7      795.02      924.50    116.78 o 
   6   9   7     6590.61     6813.78    342.08 o 
  -7  10   7       46.79       94.39     37.02 o 
  -6  10   7       42.97      118.97     93.00 o 
  -5  10   7       85.85      172.31    100.28 o 
  -4  10   7     1348.78     1474.32     84.76 o 
  -3  10   7     1262.57     1223.30     57.63 o 
  -2  10   7      244.62      244.43     24.56 o 
  -1  10   7      107.62      115.75     25.18 o 
   0  10   7       16.22       43.92     18.11 o 
   1  10   7     1536.22     1522.42     96.51 o 
   2  10   7       22.26       23.39     12.40 o 
   3  10   7      152.37      154.12     23.08 o 
   4  10   7      521.11      472.99     47.87 o 
   5  10   7       14.83       28.68     18.64 o 
   6  10   7        0.41        1.46     23.81 o 
  -7  11   7      822.07     1065.40    167.73 o 
  -6  11   7     2375.92     2058.55    260.99 o 
  -5  11   7     3169.89     3399.48    336.42 o 
  -4  11   7      358.86      283.60     37.87 o 
  -3  11   7     3562.30     3616.01    211.19 o 
  -2  11   7     6523.43     6638.84    173.79 o 
  -1  11   7     4680.21     4496.65    134.26 o 
   0  11   7      217.21      192.28     17.83 o 
   1  11   7     1884.26     1893.88     68.16 o 
   2  11   7     5782.78     5503.64    199.43 o 
   3  11   7     1447.68     1312.03     54.84 o 
   4  11   7        1.54       20.87     22.82 o 
   5  11   7      507.43      633.99     89.96 o 
  -6  12   7       41.46       52.16     40.59 o 
  -5  12   7     3400.58     3614.54    477.47 o 
  -4  12   7    12490.52    12148.12    694.58 o 
  -3  12   7     6828.77     6252.76    199.71 o 
  -2  12   7        6.34       25.42     14.44 o 
  -1  12   7     2684.55     2660.07     77.94 o 
   0  12   7    13029.44    12998.67    540.12 o 
   1  12   7    10984.03    10342.80    268.45 o 
   2  12   7      284.58      209.56     33.40 o 
   3  12   7     5217.04     5034.78    251.10 o 
   4  12   7    10534.94    10973.88    404.88 o 
   5  12   7     5477.52     5830.78    337.92 o 
  -5  13   7     1473.11     1633.01    109.94 o 
  -4  13   7       13.48       48.01     66.07 o 
  -3  13   7      916.48      873.33     64.23 o 
  -2  13   7     3242.86     3637.20    287.50 o 
  -1  13   7     2343.60     1999.82    230.12 o 
   0  13   7        8.15       55.13     26.35 o 
   1  13   7      642.52      680.91     65.50 o 
   2  13   7     2074.49     1860.86    358.61 o 
   3  13   7     1909.00     1878.93    143.65 o 
   4  13   7        3.26       43.67     29.09 o 
  -4  14   7      180.36      198.69     80.16 o 
  -3  14   7        8.48       42.74     20.18 o 
  -2  14   7       32.34       51.58     50.16 o 
  -1  14   7       77.91       86.58     25.16 o 
   0  14   7      838.60      757.89     71.90 o 
   1  14   7      733.82      680.14     84.46 o 
   2  14   7       75.49       66.92     33.69 o 
   3  14   7      341.97      392.81     83.41 o 
  -3  15   7     1673.82     1801.77    206.42 o 
  -2  15   7     8167.00     9139.89    515.53 o 
  -1  15   7     5955.24     6555.15    420.71 o 
   0  15   7       36.36       25.49     21.34 o 
   1  15   7     3281.91     3812.16    326.36 o 
  -9   0   8     1381.21     1724.01    166.10 o 
  -8   0   8    10351.79    10467.18    300.78 o 
  -7   0   8     6537.28     6549.87    209.84 o 
  -6   0   8     3465.05     3584.99    174.40 o 
  -5   0   8     2020.41     1899.22    246.87 o 
  -4   0   8    34783.49    33573.08   1969.84 o 
  -3   0   8    28380.08    28805.74    844.83 o 
  -2   0   8     1324.35     1296.18     62.87 o 
  -1   0   8    38218.73    40726.44   1019.87 o 
   0   0   8    71195.86    75726.72   4140.74 o 
   1   0   8    11438.78    11939.84    226.52 o 
   2   0   8       47.14      129.93     19.00 o 
   3   0   8    19152.30    19611.62    836.01 o 
   4   0   8    27882.76    27120.63    646.84 o 
   5   0   8     8590.75     8644.93    424.79 o 
   6   0   8       64.80      123.07     49.89 o 
   7   0   8     5150.07     5076.31    309.79 o 
   8   0   8     5768.75     5632.27    529.10 o 
  -9   1   8     2055.48     2303.37    151.24 o 
  -8   1   8      154.12      205.93     36.89 o 
  -7   1   8     2489.93     2535.10    127.68 o 
  -6   1   8     6748.45     6816.35    176.75 o 
  -5   1   8     4817.16     4449.32    135.78 o 
  -4   1   8     1275.50     1215.85    134.77 o 
  -3   1   8      744.98      682.02     39.50 o 
  -2   1   8    10349.40    10331.14    203.34 o 
  -1   1   8    14911.11    15928.25    300.42 o 
   0   1   8      331.08      345.01     26.66 o 
   1   1   8      235.60      203.35     45.12 o 
   2   1   8    11126.78    11284.53    260.28 o 
   3   1   8    11157.21    11209.75    210.29 o 
   4   1   8       65.55       80.46     31.49 o 
   5   1   8     3157.35     3061.59    243.34 o 
   6   1   8     8772.42     8211.77    367.72 o 
   7   1   8     1272.09     1426.64    121.85 o 
   8   1   8        8.00       93.11     36.93 o 
  -9   2   8      118.34      135.74    101.96 o 
  -8   2   8      428.34      427.36     46.69 o 
  -7   2   8      232.92      325.44     31.43 o 
  -6   2   8        0.81       78.12     31.78 o 
  -5   2   8      164.21      204.04     25.27 o 
  -4   2   8      691.07      681.53     81.90 o 
  -3   2   8     2406.69     2357.22    154.13 o 
  -2   2   8     2259.20     2329.60    114.50 o 
  -1   2   8      499.84      582.85     59.90 o 
   0   2   8      589.40      539.48     37.55 o 
   1   2   8      596.19      558.69     53.43 o 
   2   2   8      637.06      662.65     62.99 o 
   3   2   8        7.39       17.34     13.11 o 
   4   2   8      854.00      773.91     70.12 o 
   5   2   8     1339.28     1408.01     83.10 o 
   6   2   8       14.82       59.91     43.11 o 
   7   2   8       29.31       80.51     35.80 o 
   8   2   8      145.03      252.52    105.60 o 
  -9   3   8     6716.80     7211.13    224.30 o 
  -8   3   8      399.21      413.34     57.26 o 
  -7   3   8     7362.81     7373.42    182.50 o 
  -6   3   8    20284.65    19827.20    471.24 o 
  -5   3   8     8344.89     7730.35    363.33 o 
  -4   3   8       24.03       82.57     22.24 o 
  -3   3   8    10295.90    10297.63    185.91 o 
  -2   3   8    27531.81    26854.75    810.66 o 
  -1   3   8    16972.32    17305.88    323.04 o 
   0   3   8     1258.40     1187.71    102.05 o 
   1   3   8     4782.85     4359.66    145.14 o 
   2   3   8    13983.92    13698.14    372.59 o 
   3   3   8    19814.71    19632.39    317.26 o 
   4   3   8     2423.91     2389.30    110.24 o 
   5   3   8     6684.43     6462.37    217.73 o 
   6   3   8    15193.35    15062.89    584.48 o 
   7   3   8     4836.45     5486.75    233.20 o 
   8   3   8      368.26      407.00    168.35 o 
  -9   4   8     2329.45     2070.44    186.85 o 
  -8   4   8     9320.02     9292.54    274.20 o 
  -7   4   8     6343.95     6167.63    197.26 o 
  -6   4   8      509.81      529.26    112.72 o 
  -5   4   8     3621.71     3449.67    111.99 o 
  -4   4   8    19406.91    18876.26    400.76 o 
  -3   4   8    15157.73    14648.57    292.26 o 
  -2   4   8      309.58      341.25     24.84 o 
  -1   4   8    10492.44    10361.28    322.07 o 
   0   4   8    24816.16    24669.10    363.03 o 
   1   4   8    10652.67    10449.92    163.26 o 
   2   4   8      231.16      269.79     18.60 o 
   3   4   8     9546.88     9544.67    150.84 o 
   4   4   8    10136.79    10166.35    277.97 o 
   5   4   8     3201.52     3091.59    153.75 o 
   6   4   8      373.02      378.01     42.19 o 
   7   4   8     2351.89     2431.22    236.41 o 
  -9   5   8       18.81       10.13     29.68 o 
  -8   5   8      121.49      115.47     27.52 o 
  -7   5   8        1.83       28.72     15.18 o 
  -6   5   8       13.01       83.11     15.90 o 
  -5   5   8      697.71      628.73     42.17 o 
  -4   5   8      227.05      235.83     47.50 o 
  -3   5   8     1013.77     1002.08     40.15 o 
  -2   5   8     1464.73     1506.86     55.22 o 
  -1   5   8      623.51      610.78     33.59 o 
   0   5   8       47.52       74.80     14.29 o 
   1   5   8      156.08      156.70     13.67 o 
   2   5   8     1960.66     1920.68     75.62 o 
   3   5   8      169.09      180.96     49.68 o 
   4   5   8      613.32      553.28     55.61 o 
   5   5   8        4.85       52.99     22.31 o 
   6   5   8      754.26      844.29     59.10 o 
   7   5   8      363.21      435.31     72.14 o 
  -9   6   8     1406.63     1623.66    238.89 o 
  -8   6   8     2130.84     1843.12    159.68 o 
  -7   6   8     1498.31     1406.62     80.74 o 
  -6   6   8      112.94      195.90     28.14 o 
  -5   6   8     2132.25     2014.60    118.55 o 
  -4   6   8     5914.43     5962.01    177.49 o 
  -3   6   8    16871.35    16385.44    300.71 o 
  -2   6   8     1440.35     1396.78     49.53 o 
  -1   6   8     4310.03     4147.61     94.91 o 
   0   6   8     6735.00     6175.08    126.73 o 
   1   6   8     5730.98     5596.53    112.28 o 
   2   6   8      187.25      197.70     21.05 o 
   3   6   8     3819.58     3844.36     93.61 o 
   4   6   8     5020.91     4937.32    178.63 o 
   5   6   8     1732.82     1916.28    158.83 o 
   6   6   8       80.87       87.62     21.92 o 
   7   6   8     1371.67     1624.57    174.46 o 
  -8   7   8      311.22      278.07     45.34 o 
  -7   7   8     3251.61     3497.29    163.02 o 
  -6   7   8    13614.82    14124.93    331.29 o 
  -5   7   8    12500.72    11926.72    317.98 o 
  -4   7   8     1335.72     1284.64     62.69 o 
  -3   7   8    10035.88    10019.60    297.40 o 
  -2   7   8    20575.61    20797.06    569.81 o 
  -1   7   8     9537.20     9430.95    159.34 o 
   0   7   8      542.37      539.74     28.19 o 
   1   7   8     7331.75     7137.06    132.44 o 
   2   7   8    19917.66    19501.17    523.92 o 
   3   7   8    18077.22    17613.12    365.02 o 
   4   7   8     2165.52     2235.26    109.97 o 
   5   7   8     2624.41     2771.16    257.17 o 
   6   7   8     9828.23    10169.28    324.94 o 
   7   7   8     6048.16     6558.65    426.58 o 
  -8   8   8     2001.14     2049.24    136.04 o 
  -7   8   8      865.41      770.91     71.14 o 
  -6   8   8       83.20       99.19     29.32 o 
  -5   8   8     1068.07      961.67     58.68 o 
  -4   8   8     4100.27     4249.58    162.59 o 
  -3   8   8      612.85      677.68     40.33 o 
  -2   8   8       65.18       72.00     11.27 o 
  -1   8   8       52.75       88.72     14.07 o 
   0   8   8     2282.36     2302.41     72.42 o 
   1   8   8     3956.08     3885.91     84.58 o 
   2   8   8       25.34       69.78     20.69 o 
   3   8   8      819.28      843.41     47.59 o 
   4   8   8     1901.86     1876.06     76.72 o 
   5   8   8     2969.42     3106.27    121.35 o 
   6   8   8      164.79      124.34     58.85 o 
  -8   9   8       75.84       50.02     36.73 o 
  -7   9   8      275.66      212.65     45.09 o 
  -6   9   8     2114.95     2102.55     81.56 o 
  -5   9   8      477.12      506.86     54.39 o 
  -4   9   8       56.25       89.39     31.57 o 
  -3   9   8      799.16      802.08     63.88 o 
  -2   9   8     2901.60     3016.25    119.21 o 
  -1   9   8     1392.25     1364.76     52.68 o 
   0   9   8        8.44       79.19     19.19 o 
   1   9   8      218.66      245.94     24.45 o 
   2   9   8      701.29      750.16     46.73 o 
   3   9   8     5014.71     4858.07    119.56 o 
   4   9   8      200.16      185.90     43.19 o 
   5   9   8     1458.06     1605.21     87.52 o 
   6   9   8     1927.83     2150.39    186.39 o 
  -7  10   8     3642.05     3260.02    249.85 o 
  -6  10   8     1288.92     1170.62    163.01 o 
  -5  10   8     2583.04     2684.23    150.21 o 
  -4  10   8    10660.73    10162.07    440.67 o 
  -3  10   8     9833.08     9986.85    246.25 o 
  -2  10   8      454.39      459.27     39.99 o 
  -1  10   8     5247.81     5368.66    140.56 o 
   0  10   8    16257.44    16006.28    363.10 o 
   1  10   8    12000.70    11464.89    243.84 o 
   2  10   8       37.76       69.50     23.31 o 
   3  10   8     8283.10     7867.75    250.85 o 
   4  10   8    10305.87    10807.17    315.22 o 
   5  10   8     5010.34     5041.53    245.72 o 
   6  10   8       15.12       44.29     54.88 o 
  -6  11   8     3746.51     2973.82    216.64 o 
  -5  11   8     4847.06     4691.29    232.12 o 
  -4  11   8      326.26      333.25     50.92 o 
  -3  11   8     1835.48     1958.18    103.67 o 
  -2  11   8     5289.03     5200.64    133.99 o 
  -1  11   8     6980.76     7063.21    163.27 o 
   0  11   8      440.42      390.68     33.33 o 
   1  11   8     3884.60     3977.41    179.27 o 
   2  11   8     8352.58     8324.16    168.61 o 
   3  11   8     3826.39     3642.29    118.69 o 
   4  11   8       98.49       72.51     28.98 o 
   5  11   8     1031.56     1175.35    205.00 o 
  -6  12   8        2.90       50.41     27.22 o 
  -5  12   8      452.66      293.92     50.71 o 
  -4  12   8       16.55       30.03     19.83 o 
  -3  12   8       68.07       51.41     29.83 o 
  -2  12   8     1868.39     1986.33    107.54 o 
  -1  12   8        2.66       55.78     25.20 o 
   0  12   8       81.06       98.82     18.73 o 
   1  12   8        2.97       11.14     10.25 o 
   2  12   8      896.70      701.65    107.24 o 
   3  12   8       61.16      106.09     32.81 o 
   4  12   8        0.16      -19.33     36.71 o 
  -5  13   8     2165.40     2142.33    175.07 o 
  -4  13   8      130.39       91.05     35.47 o 
  -3  13   8     4004.25     4105.95    152.48 o 
  -2  13   8     6722.21     6579.63    213.66 o 
  -1  13   8     3263.23     3044.42    206.08 o 
   0  13   8     1171.79     1185.43     92.39 o 
   1  13   8     2226.31     2277.85    149.98 o 
   2  13   8     3967.85     3772.97    169.23 o 
   3  13   8     2468.55     2173.74    410.14 o 
  -4  14   8     7364.96     6985.62    394.93 o 
  -3  14   8     5379.97     4956.71    468.24 o 
  -2  14   8        3.96       56.15     27.05 o 
  -1  14   8     4416.80     4535.03    183.27 o 
   0  14   8     8932.69     9329.82    398.06 o 
   1  14   8     5075.58     4936.41    318.31 o 
   2  14   8       78.97       44.88     24.48 o 
  -2  15   8      816.30      771.02    135.17 o 
  -1  15   8      666.94      710.86    115.76 o 
   0  15   8       34.23      127.83     38.42 o 
  -9   1   9     3333.85     3527.27    158.87 o 
  -8   1   9        5.78       60.80     14.63 o 
  -7   1   9     4278.51     3994.45    132.71 o 
  -6   1   9    13463.59    13654.07    412.03 o 
  -5   1   9    12180.51    11908.67    319.15 o 
  -4   1   9      202.57      238.02     37.72 o 
  -3   1   9    15334.38    15419.63    850.27 o 
  -2   1   9    10866.22    11944.67    266.41 o 
  -1   1   9    14350.03    14838.48    463.09 o 
   0   1   9     7695.54     7664.85    182.46 o 
   1   1   9     7338.29     7181.38    153.34 o 
   2   1   9    11233.76    11182.75    197.65 o 
   3   1   9     8911.03     8637.92    158.62 o 
   4   1   9       22.21       47.02     10.73 o 
   5   1   9     4855.42     4782.74    206.65 o 
   6   1   9     5489.12     4913.52    267.41 o 
   7   1   9     2774.64     2497.05    237.78 o 
  -9   2   9     2542.90     2471.75    125.16 o 
  -8   2   9     8978.86     8933.61    264.62 o 
  -7   2   9     9417.53     9602.62    230.41 o 
  -6   2   9     1278.53     1459.18     86.75 o 
  -5   2   9     8204.55     8132.00    175.68 o 
  -4   2   9    19824.46    19944.98    682.97 o 
  -3   2   9    21368.73    21753.18    823.39 o 
  -2   2   9      242.55      174.09     21.45 o 
  -1   2   9     9774.55    10454.74    340.27 o 
   0   2   9    25872.89    26144.89    759.47 o 
   1   2   9    12657.23    12248.54    405.75 o 
   2   2   9       61.51      104.15     23.15 o 
   3   2   9     5814.04     6115.97    125.33 o 
   4   2   9    17271.08    16489.40   1036.70 o 
   5   2   9     8043.05     7932.39    384.00 o 
   6   2   9      567.33      593.95     77.97 o 
   7   2   9     2297.16     2269.45    245.73 o 
  -9   3   9     1244.70     1259.65    143.42 o 
  -8   3   9        2.57       34.79     16.00 o 
  -7   3   9      877.01      912.08     60.79 o 
  -6   3   9      244.21      285.56     52.65 o 
  -5   3   9       27.00       65.38     16.71 o 
  -4   3   9      284.01      266.85     42.13 o 
  -3   3   9     4665.46     4717.53    106.43 o 
  -2   3   9     3883.94     3899.04    530.74 o 
  -1   3   9      244.54      291.81     33.05 o 
   0   3   9      824.52      905.41     92.11 o 
   1   3   9     1774.22     1700.33     93.73 o 
   2   3   9     1936.60     1762.54     81.71 o 
   3   3   9     1655.47     1770.81     55.25 o 
   4   3   9      159.43      192.41     47.12 o 
   5   3   9       93.19      122.60     38.62 o 
   6   3   9     1362.01     1560.55     90.24 o 
   7   3   9     2139.46     2451.28    264.01 o 
  -9   4   9      733.08     1037.34    129.36 o 
  -8   4   9      815.38      868.31     65.34 o 
  -7   4   9     1675.73     1751.87     81.38 o 
  -6   4   9      281.23      295.59     28.11 o 
  -5   4   9      868.55      936.88     76.48 o 
  -4   4   9     1810.10     1806.25    166.98 o 
  -3   4   9     2593.16     2618.09    133.78 o 
  -2   4   9     1096.52     1078.65     51.21 o 
  -1   4   9     1017.84      970.17     46.65 o 
   0   4   9    10079.52     9650.92    198.34 o 
   1   4   9     3701.94     3696.05     76.51 o 
   2   4   9      715.88      789.59     37.98 o 
   3   4   9       26.47       46.55     12.80 o 
   4   4   9     5357.55     5049.16    270.07 o 
   5   4   9     1758.06     1688.79     88.28 o 
   6   4   9       51.74       75.92     42.62 o 
   7   4   9      415.20      571.20     79.32 o 
  -9   5   9     3184.01     3268.31    199.36 o 
  -8   5   9      622.35      623.94     59.44 o 
  -7   5   9     1163.42     1204.85     79.20 o 
  -6   5   9    15138.58    15053.18    368.88 o 
  -5   5   9    11612.49    11152.00    275.47 o 
  -4   5   9     2248.50     2279.41    108.48 o 
  -3   5   9     6058.99     6063.99    139.64 o 
  -2   5   9    29025.59    27407.88    621.89 o 
  -1   5   9    14214.65    14425.86    818.57 o 
   0   5   9     1407.82     1329.37     51.15 o 
   1   5   9    17883.22    17236.98    502.44 o 
   2   5   9    37497.54    38004.40    702.08 o 
   3   5   9    21016.90    20338.75    370.16 o 
   4   5   9      112.90      177.13     45.83 o 
   5   5   9     7204.40     7016.69    325.55 o 
   6   5   9    11423.77    10910.67    856.02 o 
   7   5   9     8991.21     9527.75    767.78 o 
  -8   6   9     3231.03     2832.35    232.91 o 
  -7   6   9     4431.93     4329.90    157.79 o 
  -6   6   9       28.19      109.86     52.11 o 
  -5   6   9     2747.93     2711.17    138.56 o 
  -4   6   9     5030.49     5143.60    141.37 o 
  -3   6   9     7580.36     7295.19    283.17 o 
  -2   6   9        4.32       69.43     37.87 o 
  -1   6   9      873.87      872.93     35.62 o 
   0   6   9     8567.33     8389.39    161.86 o 
   1   6   9    10320.20     9952.49    228.88 o 
   2   6   9     1376.90     1467.21     60.02 o 
   3   6   9     1227.20     1197.70     55.35 o 
   4   6   9     9706.85     9364.56    352.28 o 
   5   6   9     2240.96     2074.05     88.60 o 
   6   6   9       54.94      110.39     59.60 o 
   7   6   9     1496.75     1433.01    183.53 o 
  -8   7   9       28.95       46.96     30.95 o 
  -7   7   9       32.80       46.48     16.75 o 
  -6   7   9      127.66       92.96     15.68 o 
  -5   7   9      188.30      187.27     22.63 o 
  -4   7   9      817.90      734.24     67.20 o 
  -3   7   9      213.55      239.09     21.61 o 
  -2   7   9      553.57      517.08     36.01 o 
  -1   7   9      693.05      738.24     58.49 o 
   0   7   9      201.26      207.26     28.75 o 
   1   7   9       22.70       46.12     15.98 o 
   2   7   9     3959.62     3884.77    147.27 o 
   3   7   9       42.68      143.09     24.40 o 
   4   7   9        3.48       71.92     69.41 o 
   5   7   9       95.37      126.36     28.06 o 
   6   7   9      660.25      641.86     66.64 o 
  -8   8   9     6517.06     6676.45    382.95 o 
  -7   8   9     4780.41     4606.62    265.44 o 
  -6   8   9      402.55      393.16     57.90 o 
  -5   8   9     4844.03     4738.91    138.77 o 
  -4   8   9    12452.39    12406.81    371.67 o 
  -3   8   9     9019.57     8765.22    215.08 o 
  -2   8   9      815.27      816.55     39.96 o 
  -1   8   9     2559.99     2618.18    129.65 o 
   0   8   9     7147.48     6971.11    140.46 o 
   1   8   9     9208.85     8987.64    224.55 o 
   2   8   9     1329.08     1235.33     50.24 o 
   3   8   9     3329.21     3236.66    113.90 o 
   4   8   9     7118.60     7159.92    238.76 o 
   5   8   9     3926.39     3851.93    156.31 o 
   6   8   9      469.94      521.15     59.24 o 
  -7   9   9     2361.67     2319.46    179.44 o 
  -6   9   9     9133.67     8668.49    494.33 o 
  -5   9   9    10060.60     9564.88    222.86 o 
  -4   9   9     1866.73     1651.46     78.53 o 
  -3   9   9     3983.30     3879.71    232.85 o 
  -2   9   9    19699.36    20046.79    595.56 o 
  -1   9   9     9250.19     8460.97    341.80 o 
   0   9   9      955.93      861.77     48.79 o 
   1   9   9     5708.05     5552.91    148.40 o 
   2   9   9    14900.79    14131.24    281.34 o 
   3   9   9     5331.56     5094.18    237.06 o 
   4   9   9      431.29      496.59     96.47 o 
   5   9   9     1497.98     1552.94    102.66 o 
   6   9   9     4940.95     4772.15    529.50 o 
  -7  10   9       26.08       59.73     20.65 o 
  -6  10   9       76.04       63.44     64.62 o 
  -5  10   9       91.57      107.01     36.73 o 
  -4  10   9      608.43      641.83     51.66 o 
  -3  10   9      517.89      495.31     38.66 o 
  -2  10   9        7.76       44.69     15.14 o 
  -1  10   9       54.23       98.94     14.04 o 
   0  10   9      951.26      919.05     41.44 o 
   1  10   9      657.94      673.57     32.63 o 
   2  10   9       44.09       66.23     19.27 o 
   3  10   9        6.39       52.40     23.59 o 
   4  10   9      889.02      868.28     75.53 o 
   5  10   9     1487.74     1427.29    174.34 o 
  -6  11   9     1800.32     1635.62    134.63 o 
  -5  11   9     2759.50     2780.15    135.85 o 
  -4  11   9        2.66       69.83     38.26 o 
  -3  11   9     2938.36     2620.20    141.65 o 
  -2  11   9     4965.34     4780.41    320.45 o 
  -1  11   9     2634.24     2704.67    129.06 o 
   0  11   9      693.00      671.79     29.36 o 
   1  11   9      960.86      978.77     40.12 o 
   2  11   9     3553.58     3359.42    101.81 o 
   3  11   9      978.58      925.69    114.87 o 
   4  11   9       21.45       70.02     28.15 o 
   5  11   9      964.35      739.28    187.98 o 
  -5  12   9     1857.49     1699.90    129.63 o 
  -4  12   9     9127.99     8590.26    301.07 o 
  -3  12   9     5410.74     5355.12    255.14 o 
  -2  12   9       27.46      103.90     22.42 o 
  -1  12   9     4607.68     4389.20    177.88 o 
   0  12   9    11256.69    10480.96    600.04 o 
   1  12   9     6784.69     6431.07    165.65 o 
   2  12   9      250.52      283.25     43.64 o 
   3  12   9     2875.57     2621.52    217.23 o 
   4  12   9     8704.44     8679.98    696.03 o 
  -5  13   9      513.73      449.75     89.65 o 
  -4  13   9        5.86      115.84     81.96 o 
  -3  13   9      342.25      319.05     47.00 o 
  -2  13   9     3654.76     3545.87    361.69 o 
  -1  13   9     1194.14     1064.79     90.24 o 
   0  13   9       36.55       92.60     28.00 o 
   1  13   9      830.21      836.61     81.47 o 
   2  13   9     2543.74     1823.04    333.23 o 
   3  13   9     1034.06      851.48    225.85 o 
  -3  14   9       91.55      112.82     24.38 o 
  -2  14   9        6.24       97.43     63.85 o 
  -1  14   9       69.60       51.29     25.06 o 
   0  14   9      171.63      148.86     34.01 o 
   1  14   9      109.66       63.88     31.21 o 
  -9   0  10     1496.97     1594.66    184.71 o 
  -8   0  10     8424.07     8643.22    329.50 o 
  -7   0  10     6527.27     6086.40    391.93 o 
  -6   0  10     3855.36     3850.84    240.90 o 
  -5   0  10     6866.57     6403.94    265.05 o 
  -4   0  10    21045.43    22453.47    820.88 o 
  -3   0  10     8218.44     8521.39    314.03 o 
  -2   0  10    10807.45    10674.97    387.01 o 
  -1   0  10     8341.59     8873.83    298.38 o 
   0   0  10    39707.63    41071.08   2405.34 o 
   1   0  10    14649.54    15120.10    539.77 o 
   2   0  10      728.25      603.97    107.49 o 
   3   0  10    11622.54    10675.75    293.50 o 
   4   0  10    19179.24    18367.42    851.72 o 
   5   0  10    13933.66    13605.77    569.48 o 
   6   0  10     1051.97      769.48     81.34 o 
   7   0  10     1702.49     1605.75    176.11 o 
  -9   1  10     1174.10     1278.77     98.50 o 
  -8   1  10       34.30       60.62     36.62 o 
  -7   1  10      866.24      858.20     51.45 o 
  -6   1  10     3485.35     3324.81    158.52 o 
  -5   1  10      909.58     1013.36    111.55 o 
  -4   1  10     1160.05     1184.63     81.13 o 
  -3   1  10      615.47      725.48     64.91 o 
  -2   1  10     8609.64     8894.05    232.82 o 
  -1   1  10     5694.67     5516.55    157.78 o 
   0   1  10      301.40      320.76     35.37 o 
   1   1  10      978.43      898.94     51.04 o 
   2   1  10     6862.58     6675.95    333.76 o 
   3   1  10     3247.62     3332.78    231.51 o 
   4   1  10      736.11      789.75     75.23 o 
   5   1  10     2083.72     2183.04    112.56 o 
   6   1  10     3629.49     3608.21    160.94 o 
   7   1  10     1243.27     1452.72    136.67 o 
  -9   2  10      132.26       97.31     19.94 o 
  -8   2  10      958.29      827.57     72.33 o 
  -7   2  10      499.24      494.32     54.62 o 
  -6   2  10       66.57       67.16     26.91 o 
  -5   2  10      214.17      270.80     56.88 o 
  -4   2  10      669.81      730.72    116.34 o 
  -3   2  10      249.25      339.37     33.19 o 
  -2   2  10      876.49      766.92    110.50 o 
  -1   2  10      624.07      569.87     42.15 o 
   0   2  10     6473.16     6048.35    463.79 o 
   1   2  10     1481.88     1501.41    178.13 o 
   2   2  10      781.00      796.62     53.42 o 
   3   2  10        5.74       31.50     41.96 o 
   4   2  10      395.36      349.88     47.82 o 
   5   2  10      887.61      851.41     67.82 o 
   6   2  10      270.45      190.64     51.47 o 
   7   2  10       72.65      195.39     66.66 o 
  -9   3  10     3194.81     3000.04    294.83 o 
  -8   3  10      568.65      528.88     49.95 o 
  -7   3  10     4257.55     4516.26    248.82 o 
  -6   3  10    14451.02    14606.61    360.58 o 
  -5   3  10    11201.36    11220.45    296.59 o 
  -4   3  10      146.30      186.44     22.05 o 
  -3   3  10     4140.09     4062.00    124.64 o 
  -2   3  10    18118.26    18167.94   1162.89 o 
  -1   3  10    15362.47    15034.14    372.97 o 
   0   3  10      746.41      747.11     54.05 o 
   1   3  10    10546.34    10580.18    533.38 o 
   2   3  10    18862.18    18735.59    662.31 o 
   3   3  10     9359.30     9615.77    186.36 o 
   4   3  10     1006.91     1155.59    184.90 o 
   5   3  10     5349.64     5449.72    255.17 o 
   6   3  10    10553.35    10555.89    410.21 o 
   7   3  10     5336.54     5399.74    359.65 o 
  -9   4  10     1047.75     1103.55    110.60 o 
  -8   4  10     8234.21     8538.10    256.39 o 
  -7   4  10     6723.97     6753.27    191.02 o 
  -6   4  10      355.15      375.89     32.37 o 
  -5   4  10     5395.90     5192.10    161.07 o 
  -4   4  10    22605.64    22706.73    841.66 o 
  -3   4  10    17096.34    16725.36    778.74 o 
  -2   4  10     1062.64      933.92     72.88 o 
  -1   4  10     5432.78     5457.74    128.14 o 
   0   4  10    11439.51    11325.14    414.21 o 
   1   4  10    13795.65    13155.59    409.09 o 
   2   4  10      990.89     1080.70     40.97 o 
   3   4  10     2817.67     2693.13    105.84 o 
   4   4  10     5147.06     4947.10    250.64 o 
   5   4  10     4429.39     4307.63    175.33 o 
   6   4  10      209.51      360.48    145.73 o 
   7   4  10     2363.86     2764.43    223.95 o 
  -8   5  10       26.69       63.76     19.93 o 
  -7   5  10      396.74      405.81     36.76 o 
  -6   5  10        3.67       34.98     15.34 o 
  -5   5  10      120.07      136.09     20.84 o 
  -4   5  10      211.43      232.03     22.48 o 
  -3   5  10      106.22      114.80     18.63 o 
  -2   5  10      543.59      556.78     33.95 o 
  -1   5  10      436.14      454.19     36.43 o 
   0   5  10       14.56      124.54     25.45 o 
   1   5  10       17.10       63.13     26.66 o 
   2   5  10      651.32      675.58     54.45 o 
   3   5  10        4.96       54.86     18.88 o 
   4   5  10       59.39       69.47     22.12 o 
   5   5  10        1.01       38.73     46.90 o 
   6   5  10        2.71       48.87     55.98 o 
   7   5  10       46.39      157.34     45.47 o 
  -8   6  10     5556.28     5380.13    214.86 o 
  -7   6  10     5465.94     5782.30    201.70 o 
  -6   6  10      377.86      337.58     37.36 o 
  -5   6  10     5069.00     5007.81    184.65 o 
  -4   6  10    10716.87    11111.77    273.59 o 
  -3   6  10     8532.11     8900.08    202.35 o 
  -2   6  10      662.52      681.84     35.12 o 
  -1   6  10     2465.23     2324.58     74.75 o 
   0   6  10     8903.29     8748.65    160.06 o 
   1   6  10    12070.81    11667.06    230.54 o 
   2   6  10      306.06      293.68     28.99 o 
   3   6  10      837.51      833.71     45.10 o 
   4   6  10     1957.81     1983.68    166.24 o 
   5   6  10     3436.86     3341.64    133.05 o 
   6   6  10      402.52      417.73     94.28 o 
  -8   7  10      479.55      497.66     67.82 o 
  -7   7  10     3916.12     3862.31    136.54 o 
  -6   7  10     8216.57     8294.56    201.11 o 
  -5   7  10     8892.41     9050.40    284.81 o 
  -4   7  10     1181.61     1220.58     76.73 o 
  -3   7  10     2651.61     2636.67    123.18 o 
  -2   7  10    22033.45    21428.10    459.36 o 
  -1   7  10    16251.52    15929.19    346.24 o 
   0   7  10      261.39      283.58     21.33 o 
   1   7  10     7577.46     7453.13    162.74 o 
   2   7  10    23438.99    22283.39    716.33 o 
   3   7  10    10966.34    10682.38    291.59 o 
   4   7  10       17.62       26.47     19.35 o 
   5   7  10     4134.11     4005.85    229.23 o 
   6   7  10     9719.70     9069.80    651.30 o 
  -7   8  10     1006.53      872.84     96.99 o 
  -6   8  10       46.42       80.62     18.50 o 
  -5   8  10      430.64      523.39     53.95 o 
  -4   8  10     3123.36     2997.39    176.26 o 
  -3   8  10      890.61      955.27     49.01 o 
  -2   8  10      550.63      547.78     42.25 o 
  -1   8  10     3461.92     3383.93    127.50 o 
   0   8  10     2881.71     2696.84     94.82 o 
   1   8  10     1625.00     1606.86     62.63 o 
   2   8  10      467.88      479.36     34.42 o 
   3   8  10      785.24      706.24     65.36 o 
   4   8  10     3841.17     4000.89    204.74 o 
   5   8  10     2236.17     2198.61    143.14 o 
   6   8  10      101.38      147.71     75.57 o 
  -7   9  10      425.98      350.38     55.47 o 
  -6   9  10      701.95      819.17     77.39 o 
  -5   9  10       18.46       61.97     34.77 o 
  -4   9  10      221.28      223.50     49.45 o 
  -3   9  10       19.75       49.86     27.96 o 
  -2   9  10     1593.63     1676.56     71.26 o 
  -1   9  10     1239.10     1215.02     55.08 o 
   0   9  10      129.85      109.26     23.78 o 
   1   9  10      777.62      845.21     38.06 o 
   2   9  10     1998.38     1828.83     67.20 o 
   3   9  10     1341.18     1256.88    106.45 o 
   4   9  10        7.68       66.20     34.69 o 
   5   9  10      289.00      332.54     42.37 o 
  -7  10  10     4729.09     4774.65    279.87 o 
  -6  10  10     1773.35     1916.84    193.19 o 
  -5  10  10     2744.99     2936.07    217.06 o 
  -4  10  10     9834.76     9448.84    275.22 o 
  -3  10  10     7733.85     7719.90    289.15 o 
  -2  10  10      606.31      685.53     48.20 o 
  -1  10  10     6507.12     6156.97    132.24 o 
   0  10  10    11785.44    11654.80    235.00 o 
   1  10  10     8990.40     8625.99    263.71 o 
   2  10  10      538.82      481.49     37.84 o 
   3  10  10     3912.19     3758.02    137.80 o 
   4  10  10    11590.78    11705.81    350.77 o 
   5  10  10     6294.50     6156.52    289.36 o 
  -6  11  10     3346.17     3225.75    336.89 o 
  -5  11  10     6014.55     5881.92    229.31 o 
  -4  11  10       18.30       82.61     42.10 o 
  -3  11  10     1291.91     1240.37     86.68 o 
  -2  11  10     7008.71     7035.86    263.88 o 
  -1  11  10     8312.08     8134.31    302.46 o 
   0  11  10      123.07      175.12     22.85 o 
   1  11  10      691.62      691.41     26.61 o 
   2  11  10     6205.92     5704.10    178.39 o 
   3  11  10     5556.49     5283.99    213.70 o 
   4  11  10       16.44       32.33     39.64 o 
  -5  12  10       37.62       34.12     31.96 o 
  -4  12  10      155.10      125.79     47.77 o 
  -3  12  10       13.78       28.95     38.17 o 
  -2  12  10      609.36      593.59     53.58 o 
  -1  12  10      103.07      151.81     25.10 o 
   0  12  10       14.48       42.47     14.46 o 
   1  12  10       45.49       80.53     28.24 o 
   2  12  10      472.67      476.61     72.82 o 
   3  12  10       19.61      122.48     37.77 o 
  -4  13  10      158.52       50.22     35.68 o 
  -3  13  10     1962.95     1997.22    206.79 o 
  -2  13  10     4120.36     4372.68    293.14 o 
  -1  13  10     2244.43     2176.13    193.42 o 
   0  13  10      478.48      428.44     61.32 o 
   1  13  10     1682.89     1559.14    120.15 o 
   2  13  10     2826.25     2477.19    491.62 o 
  -2  14  10      239.04      125.61    117.31 o 
  -1  14  10     2238.89     2152.23    225.73 o 
   0  14  10     6000.40     6029.94    346.10 o 
  -9   1  11     2372.78     2446.47    301.44 o 
  -8   1  11       38.59       45.17     16.87 o 
  -7   1  11      857.42      732.17     59.05 o 
  -6   1  11     8153.04     8010.36    257.68 o 
  -5   1  11    15149.43    15052.93    452.91 o 
  -4   1  11      459.36      527.62     41.27 o 
  -3   1  11     6010.37     6323.55    291.45 o 
  -2   1  11    16000.48    17233.58    460.08 o 
  -1   1  11    11757.02    11831.53    322.37 o 
   0   1  11        8.29       47.68     39.68 o 
   1   1  11     4093.51     4220.04    171.76 o 
   2   1  11     4284.64     4191.69    212.83 o 
   3   1  11     3065.93     2882.62    246.82 o 
   4   1  11     1400.27     1441.72     89.02 o 
   5   1  11      867.97      986.22    181.41 o 
   6   1  11     5094.53     5349.70    214.53 o 
   7   1  11     2687.34     2718.49    496.90 o 
  -9   2  11     2420.93     2242.54    141.70 o 
  -8   2  11     8711.93     8794.55    255.10 o 
  -7   2  11     6811.08     7053.08    174.37 o 
  -6   2  11       11.31       43.14     16.39 o 
  -5   2  11     4228.77     4252.04    260.67 o 
  -4   2  11    13048.09    13578.80    370.24 o 
  -3   2  11    17844.26    19452.56   1130.52 o 
  -2   2  11     2204.74     2250.77    227.92 o 
  -1   2  11     3208.76     2996.11    104.21 o 
   0   2  11    18517.00    17619.72    509.98 o 
   1   2  11    21906.02    22164.51    546.22 o 
   2   2  11     1049.80     1133.28    122.99 o 
   3   2  11     4686.36     4646.54    292.54 o 
   4   2  11    17444.52    18250.76    556.36 o 
   5   2  11    10419.95    10646.81    408.32 o 
   6   2  11      178.74      218.98     61.42 o 
   7   2  11     1962.75     2044.07    303.29 o 
  -9   3  11     1443.73     1130.97    182.55 o 
  -8   3  11      165.95      151.24     28.90 o 
  -7   3  11      549.20      622.78     56.98 o 
  -6   3  11     1218.67     1207.64     71.29 o 
  -5   3  11      178.40      195.89     29.05 o 
  -4   3  11       33.54       73.63     20.36 o 
  -3   3  11      581.49      595.94     41.99 o 
  -2   3  11     1712.82     1621.62    111.02 o 
  -1   3  11       68.46       46.89     27.21 o 
   0   3  11      173.86      298.57     35.09 o 
   1   3  11      481.82      593.67     53.11 o 
   2   3  11     4050.60     3687.65    173.11 o 
   3   3  11      529.99      555.02     44.14 o 
   4   3  11       72.61      141.92     48.40 o 
   5   3  11       56.13      177.96     44.50 o 
   6   3  11     1006.79     1025.91    105.46 o 
  -8   4  11     3774.34     3834.93    155.01 o 
  -7   4  11     1526.48     1470.07     73.05 o 
  -6   4  11      208.09      178.13     26.90 o 
  -5   4  11     1654.90     1549.59    230.85 o 
  -4   4  11     2300.81     2555.84    129.61 o 
  -3   4  11      605.09      593.21     35.14 o 
  -2   4  11      586.80      532.51     44.54 o 
  -1   4  11     1693.21     1620.37     63.12 o 
   0   4  11     7805.44     7451.58    162.07 o 
   1   4  11     3818.95     3619.63    101.74 o 
   2   4  11     1141.08     1119.10     82.18 o 
   3   4  11     1127.45     1156.41     50.26 o 
   4   4  11     6879.45     7140.90    233.62 o 
   5   4  11     1520.20     1847.88    138.80 o 
   6   4  11        7.92      130.81     53.27 o 
  -8   5  11     1914.84     1688.48    221.68 o 
  -7   5  11     1499.58     1433.36     94.39 o 
  -6   5  11     9278.35     8827.02    317.58 o 
  -5   5  11    10804.58    11066.20    461.72 o 
  -4   5  11     2834.64     2680.35    112.62 o 
  -3   5  11     5508.53     5320.59    130.20 o 
  -2   5  11    21200.53    21182.87    563.25 o 
  -1   5  11    15355.48    14721.73    297.92 o 
   0   5  11      274.92      307.18     29.58 o 
   1   5  11    13354.66    12900.22    286.58 o 
   2   5  11    18523.27    18661.99    423.06 o 
   3   5  11     9910.64     9458.07    305.32 o 
   4   5  11      258.38      290.68     36.45 o 
   5   5  11     5754.15     5936.71    195.56 o 
   6   5  11     9495.72     9948.44    384.50 o 
  -8   6  11     2432.81     2271.91    143.62 o 
  -7   6  11     3448.18     3477.44    302.99 o 
  -6   6  11       29.93       60.04     15.09 o 
  -5   6  11     1781.79     1875.99    116.19 o 
  -4   6  11     6721.28     6516.06    202.36 o 
  -3   6  11     8474.23     8064.01    202.64 o 
  -2   6  11       87.48      107.81     20.79 o 
  -1   6  11     2496.30     2360.53    133.59 o 
   0   6  11     8666.83     8537.53    212.97 o 
   1   6  11     4800.54     4469.52    233.86 o 
   2   6  11     1086.09     1178.80     99.19 o 
   3   6  11      726.81      683.00     85.87 o 
   4   6  11     8238.37     8256.18    205.09 o 
   5   6  11     2814.57     2702.22    199.24 o 
   6   6  11      145.99      116.77     41.06 o 
  -8   7  11      131.13      257.55    174.32 o 
  -7   7  11        0.82       48.06     15.62 o 
  -6   7  11        6.73       99.57     36.98 o 
  -5   7  11      362.04      417.42     44.48 o 
  -4   7  11       10.53       59.33     28.21 o 
  -3   7  11      949.93      931.86     60.68 o 
  -2   7  11      640.69      711.60     52.56 o 
  -1   7  11       81.64      107.44     18.28 o 
   0   7  11      212.68      267.02     23.79 o 
   1   7  11      525.50      550.49     41.45 o 
   2   7  11      228.58      256.50     21.54 o 
   3   7  11      788.67      710.62     46.13 o 
   4   7  11       81.90       81.38     21.63 o 
   5   7  11        5.78       75.82     42.02 o 
   6   7  11      679.03      717.96     93.29 o 
  -7   8  11     3828.55     3510.23    278.65 o 
  -6   8  11       47.52       31.31     21.14 o 
  -5   8  11     2088.67     2116.02    173.28 o 
  -4   8  11    10001.31     9878.27    377.55 o 
  -3   8  11     7394.47     7610.78    183.56 o 
  -2   8  11      431.85      384.33     51.88 o 
  -1   8  11     7253.97     7364.63    188.23 o 
   0   8  11     8788.77     8481.95    186.38 o 
   1   8  11     8859.13     8619.32    186.56 o 
   2   8  11     1948.20     1737.81    101.24 o 
   3   8  11     2406.64     2548.57    101.20 o 
   4   8  11     7840.69     7915.57    334.11 o 
   5   8  11     6155.86     6163.46    383.34 o 
  -7   9  11     2647.70     2320.08    184.92 o 
  -6   9  11     7411.18     8143.83    310.04 o 
  -5   9  11     7027.40     7169.06    279.27 o 
  -4   9  11      702.14      634.97     84.19 o 
  -3   9  11     4493.23     4552.38    228.11 o 
  -2   9  11    14813.69    14490.66    334.38 o 
  -1   9  11    12076.08    11718.96    237.29 o 
   0   9  11     1112.75      978.63     92.87 o 
   1   9  11     3207.58     3146.00     73.07 o 
   2   9  11     7788.69     7131.44    194.27 o 
   3   9  11     4817.84     4556.22    157.63 o 
   4   9  11       13.82       57.34     26.66 o 
   5   9  11     3901.71     4033.08    377.39 o 
  -6  10  11      404.92      431.63    196.03 o 
  -5  10  11      283.42      348.53     56.62 o 
  -4  10  11      778.07      756.35    112.70 o 
  -3  10  11       28.83       44.89     15.76 o 
  -2  10  11      345.78      342.34     35.11 o 
  -1  10  11      249.99      253.65     38.65 o 
   0  10  11     1702.63     1674.94     60.91 o 
   1  10  11      145.40      152.79     22.20 o 
   2  10  11       47.32       54.83     14.87 o 
   3  10  11      254.38      269.05     57.22 o 
   4  10  11      347.84      301.12     42.02 o 
  -5  11  11     2536.23     2377.73    187.56 o 
  -4  11  11       55.55      154.99     39.35 o 
  -3  11  11      473.05      488.57     51.11 o 
  -2  11  11     2768.07     3005.64    243.20 o 
  -1  11  11     1693.56     1503.30     45.18 o 
   0  11  11       38.88       73.49     15.51 o 
   1  11  11      797.78      695.57     45.33 o 
   2  11  11     1967.80     1968.47    131.10 o 
   3  11  11     1115.39     1232.82    133.32 o 
  -5  12  11     2179.67     1815.27    207.82 o 
  -4  12  11     8166.28     7753.87    497.48 o 
  -3  12  11     5228.60     5121.90    377.88 o 
  -2  12  11     1076.89      949.90    155.63 o 
  -1  12  11     2741.49     2448.14    196.06 o 
   0  12  11     8209.33     7634.04    229.30 o 
   1  12  11     6334.12     5969.55    185.25 o 
   2  12  11      606.05      554.12     78.76 o 
   3  12  11     2745.67     2813.09    292.85 o 
  -3  13  11     1416.64     1302.30    193.28 o 
  -2  13  11     1803.59     1849.77    194.92 o 
  -1  13  11      631.02      535.39     81.85 o 
   0  13  11       82.06       89.39     40.00 o 
   1  13  11     1250.30      991.56    216.87 o 
  -8   0  12     3895.02     3806.61    195.27 o 
  -7   0  12     5221.34     5531.53    301.93 o 
  -6   0  12     4618.95     4552.31    213.38 o 
  -5   0  12     5251.79     5643.92    310.41 o 
  -4   0  12    15986.43    16459.31    689.47 o 
  -3   0  12    10011.95    10448.21    419.74 o 
  -2   0  12     5908.34     5856.24    238.53 o 
  -1   0  12    10750.08    10066.50    381.34 o 
   0   0  12    22884.71    23988.02    834.37 o 
   1   0  12    27949.22    30546.30   4220.68 o 
   2   0  12     3885.76     3564.93    285.50 o 
   3   0  12    11654.75    10997.79    494.63 o 
   4   0  12    14455.53    14118.26    867.90 o 
   5   0  12     8683.63     8638.21    465.77 o 
   6   0  12       29.68      130.96     62.23 o 
  -8   1  12        8.81       97.11     71.25 o 
  -7   1  12     1043.54      911.09     53.25 o 
  -6   1  12     4395.23     4188.58    189.30 o 
  -5   1  12     4992.81     4931.51    221.06 o 
  -4   1  12      252.95      218.22     32.55 o 
  -3   1  12      342.84      363.59     35.50 o 
  -2   1  12     5006.39     5303.41    331.12 o 
  -1   1  12     3171.56     3125.30    154.24 o 
   0   1  12       84.04      254.52     88.07 o 
   1   1  12      102.53      247.45     57.42 o 
   2   1  12     6064.43     6143.14    210.05 o 
   3   1  12     4835.24     4839.28    291.95 o 
   4   1  12      717.75      719.80    105.59 o 
   5   1  12      733.05      707.09     54.45 o 
   6   1  12     2852.42     3117.29    215.65 o 
  -8   2  12      442.24      435.97     49.91 o 
  -7   2  12      428.51      383.68     57.88 o 
  -6   2  12        0.94       66.15     19.67 o 
  -5   2  12      768.36      851.08    112.89 o 
  -4   2  12     3853.40     3919.53    209.99 o 
  -3   2  12       95.52      118.18     26.77 o 
  -2   2  12      627.72      624.85     43.72 o 
  -1   2  12      106.92      162.31     36.97 o 
   0   2  12     1335.76     1541.76    274.32 o 
   1   2  12      184.96      217.91     30.87 o 
   2   2  12      245.39      317.64     73.05 o 
   3   2  12      955.10      898.29     69.01 o 
   4   2  12     1279.54     1188.98     72.03 o 
   5   2  12       98.15      154.05     42.82 o 
   6   2  12       26.68      125.55     64.79 o 
  -8   3  12      443.73      334.43     63.69 o 
  -7   3  12     2576.89     2773.01    304.89 o 
  -6   3  12     6781.92     6972.14    260.80 o 
  -5   3  12    11772.28    12327.42    713.85 o 
  -4   3  12     1324.94     1260.23     88.16 o 
  -3   3  12     7901.76     7802.80    226.65 o 
  -2   3  12    13950.93    14169.86    394.34 o 
  -1   3  12     8607.33     8273.40    242.22 o 
   0   3  12     1013.05     1111.82     68.79 o 
   1   3  12     1875.60     2082.92    127.01 o 
   2   3  12    13841.79    14223.42    379.11 o 
   3   3  12     9135.88     9277.90    237.30 o 
   4   3  12      913.95      845.95     61.18 o 
   5   3  12     1784.45     1978.21    127.34 o 
   6   3  12     6202.35     6331.91    605.01 o 
  -8   4  12     5601.24     5580.75    294.55 o 
  -7   4  12     3760.10     4024.71    156.04 o 
  -6   4  12      410.09      368.11     38.45 o 
  -5   4  12     2514.11     2611.20    108.90 o 
  -4   4  12    15213.93    15483.33    411.13 o 
  -3   4  12    11590.08    11403.05    359.77 o 
  -2   4  12     1467.54     1380.92     63.81 o 
  -1   4  12     5575.21     5377.50    190.55 o 
   0   4  12    12789.93    12927.99    288.37 o 
   1   4  12    10661.19    10666.80    264.02 o 
   2   4  12       68.49       86.20     38.12 o 
   3   4  12     4246.15     4178.28    148.85 o 
   4   4  12     5493.96     5629.23    190.19 o 
   5   4  12     6387.06     6593.20    322.48 o 
   6   4  12      181.80      191.11     48.14 o 
  -8   5  12      171.12      162.73     49.81 o 
  -7   5  12      141.49      141.69     31.39 o 
  -6   5  12      436.35      400.13     43.24 o 
  -5   5  12      110.74       93.36     22.88 o 
  -4   5  12        6.22       66.78     16.18 o 
  -3   5  12       34.95       50.86     15.88 o 
  -2   5  12       25.63      114.67     37.46 o 
  -1   5  12      142.13      133.56     20.88 o 
   0   5  12        0.23       70.23     18.51 o 
   1   5  12      284.88      354.35     43.70 o 
   2   5  12      337.59      285.01     47.03 o 
   3   5  12      361.56      428.43     58.62 o 
   4   5  12      195.50      208.17     50.95 o 
   5   5  12       24.81       55.50     45.98 o 
   6   5  12       30.72       88.31     43.76 o 
  -8   6  12     3903.77     3823.51    240.67 o 
  -7   6  12     3447.11     3372.93    164.09 o 
  -6   6  12       47.01       56.13     24.38 o 
  -5   6  12     1171.78     1168.01     71.54 o 
  -4   6  12    10427.13    10538.13    443.83 o 
  -3   6  12     4164.95     3947.94    146.70 o 
  -2   6  12      254.63      247.57     25.33 o 
  -1   6  12     2427.84     2446.54     93.37 o 
   0   6  12    10388.52    10683.85    290.76 o 
   1   6  12     5633.95     5381.14    208.47 o 
   2   6  12      181.18      152.02     31.94 o 
   3   6  12     2462.31     2361.01     70.72 o 
   4   6  12     4278.74     4092.17    141.96 o 
   5   6  12     2251.30     2333.84    128.87 o 
  -7   7  12     2913.85     2554.98    237.36 o 
  -6   7  12     8521.21     9232.28    387.29 o 
  -5   7  12     7113.76     7094.96    328.13 o 
  -4   7  12      483.70      488.33     76.40 o 
  -3   7  12     4600.58     4664.45    122.01 o 
  -2   7  12    13733.59    13957.28    341.55 o 
  -1   7  12    10474.72    10243.66    255.92 o 
   0   7  12     1605.60     1532.36     61.59 o 
   1   7  12     1552.56     1608.12     61.89 o 
   2   7  12    13318.38    12596.41    380.43 o 
   3   7  12     8627.39     9076.92    507.50 o 
   4   7  12      214.76      290.86    108.02 o 
   5   7  12     4752.10     4750.54    517.69 o 
  -7   8  12     1529.05     1486.68    173.56 o 
  -6   8  12       12.31       60.23     26.44 o 
  -5   8  12     1217.10     1328.59     89.93 o 
  -4   8  12     2666.48     2541.39    167.31 o 
  -3   8  12     1319.63     1254.41     55.36 o 
  -2   8  12        8.98       45.84     32.56 o 
  -1   8  12     3129.07     2844.48     99.09 o 
   0   8  12     2632.92     2551.29    175.20 o 
   1   8  12      362.65      302.70     37.99 o 
   2   8  12        9.56       53.02     21.72 o 
   3   8  12      340.46      418.21     91.51 o 
   4   8  12     1300.81     1402.75    185.72 o 
   5   8  12     1053.38      985.18    156.45 o 
  -6   9  12     1270.63     1341.45    112.08 o 
  -5   9  12      721.74      868.98     82.76 o 
  -4   9  12      121.76      109.80     22.29 o 
  -3   9  12      306.44      319.63     32.74 o 
  -2   9  12      925.42      943.84     50.88 o 
  -1   9  12      129.52      194.85     23.97 o 
   0   9  12       21.02       67.52     16.21 o 
   1   9  12       78.15       82.54     13.22 o 
   2   9  12     1498.34     1402.73     65.47 o 
   3   9  12     1598.18     1474.31    125.45 o 
   4   9  12       53.42       88.64     24.56 o 
  -6  10  12      468.14      393.98     65.56 o 
  -5  10  12     1952.60     2231.23    277.81 o 
  -4  10  12     7272.70     7202.38    305.90 o 
  -3  10  12     7786.19     7379.71    300.61 o 
  -2  10  12     1236.04     1171.95     39.50 o 
  -1  10  12     5285.44     5282.14    173.91 o 
   0  10  12    13401.28    12561.42    581.95 o 
   1  10  12     6406.13     5996.20    177.59 o 
   2  10  12      436.09      381.99     41.50 o 
   3  10  12     2623.82     2714.03    159.82 o 
  -5  11  12     2008.12     1926.43    205.60 o 
  -4  11  12        9.79       54.34     24.71 o 
  -3  11  12      265.34      235.15     53.99 o 
  -2  11  12     6206.49     5955.57    220.04 o 
  -1  11  12     6547.24     6398.79    203.44 o 
   0  11  12      193.28      178.70     32.26 o 
   1  11  12     1139.85      998.58     58.88 o 
   2  11  12     5382.71     5011.84    264.06 o 
   3  11  12     3048.64     2955.71    146.82 o 
  -4  12  12       84.79      154.79     30.98 o 
  -3  12  12        9.33       20.62     39.96 o 
  -2  12  12       12.25       15.99     18.29 o 
  -1  12  12       24.66       49.59     17.97 o 
   0  12  12      146.59      125.32     24.18 o 
   1  12  12       22.43       56.15     26.73 o 
   2  12  12        1.48        9.05     32.69 o 
  -2  13  12     2653.30     2445.46    352.14 o 
  -1  13  12     2897.29     2630.39    340.02 o 
   0  13  12      153.81      333.11     74.42 o 
  -8   1  13      445.61      325.04     63.85 o 
  -7   1  13     1143.97     1192.30    147.41 o 
  -6   1  13     9266.75     9578.56    418.82 o 
  -5   1  13     7673.64     7511.62    319.20 o 
  -4   1  13      759.06      681.36     68.69 o 
  -3   1  13     2157.33     2689.35    152.70 o 
  -2   1  13     8130.46     8516.68    625.19 o 
  -1   1  13     9955.24    10635.79    384.01 o 
   0   1  13      460.46      480.99    151.93 o 
   1   1  13     4418.54     4366.30    466.99 o 
   2   1  13    11994.58    12109.95    649.46 o 
   3   1  13     4557.32     4604.28    317.72 o 
   4   1  13       44.80       57.27     49.92 o 
   5   1  13      459.09      379.58     61.07 o 
   6   1  13     4057.84     3773.59    351.83 o 
  -8   2  13     6344.51     6602.97    395.67 o 
  -7   2  13     6569.27     6790.07    217.70 o 
  -6   2  13      528.49      528.03     85.03 o 
  -5   2  13     1622.96     1885.48    189.56 o 
  -4   2  13    16416.51    16254.74    530.32 o 
  -3   2  13     9807.99    10391.06    322.21 o 
  -2   2  13      273.95      347.66    152.02 o 
  -1   2  13     2887.80     3004.32    167.75 o 
   0   2  13    19370.01    20144.95    739.55 o 
   1   2  13    14207.18    14346.69    501.18 o 
   2   2  13     2619.71     2751.38    139.38 o 
   3   2  13     4336.27     4399.08    160.00 o 
   4   2  13    10431.49    11190.70    411.82 o 
   5   2  13     6072.56     6102.61    243.86 o 
   6   2  13      703.47      797.17    101.93 o 
  -8   3  13       15.57       40.64     39.13 o 
  -7   3  13      810.66      901.12     90.04 o 
  -6   3  13     3028.97     3053.56    125.72 o 
  -5   3  13     3220.85     3352.43    137.35 o 
  -4   3  13      318.48      325.75     35.55 o 
  -3   3  13     1503.57     1493.79    153.83 o 
  -2   3  13     2665.23     2649.32    150.71 o 
  -1   3  13     1136.09     1134.89    327.46 o 
   0   3  13       36.14       90.07     29.63 o 
   1   3  13      737.82      809.46    126.67 o 
   2   3  13     1459.87     1487.77     61.94 o 
   3   3  13      851.34      798.87     42.64 o 
   4   3  13      448.65      461.82     50.66 o 
   5   3  13      125.90       72.67     70.83 o 
   6   3  13     1154.61     1104.27    130.16 o 
  -8   4  13     1055.99      963.82    112.48 o 
  -7   4  13     1489.40     1508.05    115.28 o 
  -6   4  13        2.59       57.11     15.42 o 
  -5   4  13     1272.51     1165.96     58.72 o 
  -4   4  13     3239.15     3213.29    152.14 o 
  -3   4  13     1751.49     1774.53     74.45 o 
  -2   4  13       16.51      103.26     38.37 o 
  -1   4  13      630.61      632.28     49.57 o 
   0   4  13      949.65      888.45     49.35 o 
   1   4  13     1179.28     1174.97     53.39 o 
   2   4  13       44.07      114.52     24.42 o 
   3   4  13     2335.01     2272.96    168.19 o 
   4   4  13     2429.24     2519.97    151.16 o 
   5   4  13     1102.06     1256.67    201.05 o 
  -8   5  13      791.96      935.67    261.11 o 
  -7   5  13     1725.50     1559.93    173.99 o 
  -6   5  13     9036.27     8507.31    468.69 o 
  -5   5  13     7416.41     7680.69    305.85 o 
  -4   5  13      922.19      936.22     49.80 o 
  -3   5  13     5859.65     6547.68    420.50 o 
  -2   5  13    12573.23    12856.98    370.30 o 
  -1   5  13    20822.09    20351.42    533.48 o 
   0   5  13     3224.71     3108.08    112.47 o 
   1   5  13     3926.06     3746.94    130.57 o 
   2   5  13    10717.50    10335.32    364.44 o 
   3   5  13    10458.66    10430.52    312.62 o 
   4   5  13      775.58      946.95     79.15 o 
   5   5  13     2489.00     2713.25    485.86 o 
  -7   6  13     3129.78     3273.24    192.06 o 
  -6   6  13       19.55       60.97     19.68 o 
  -5   6  13      928.79      944.08     57.93 o 
  -4   6  13     4158.78     4437.31    185.09 o 
  -3   6  13     3606.56     3716.60    158.27 o 
  -2   6  13      716.58      650.83     52.31 o 
  -1   6  13     1189.88     1153.01     87.27 o 
   0   6  13     9145.70     9157.94    233.51 o 
   1   6  13     1741.82     1817.18     88.75 o 
   2   6  13      160.90      172.99     25.34 o 
   3   6  13     1438.33     1548.15    157.08 o 
   4   6  13     6140.86     6440.29    247.20 o 
   5   6  13     2332.22     2415.15    160.00 o 
  -7   7  13       95.93      100.02     20.72 o 
  -6   7  13      285.38      336.05     49.54 o 
  -5   7  13      686.49      689.11     49.95 o 
  -4   7  13        2.75       26.28     16.58 o 
  -3   7  13      380.30      407.14     37.56 o 
  -2   7  13      129.80      189.82     27.19 o 
  -1   7  13      151.63      161.27     43.35 o 
   0   7  13      183.67      150.31     21.40 o 
   1   7  13      317.15      316.41     33.17 o 
   2   7  13      352.10      401.40     73.42 o 
   3   7  13      220.10      227.48     57.67 o 
   4   7  13       96.45      112.52     33.23 o 
  -6   8  13       97.85       41.94     83.21 o 
  -5   8  13     2171.85     2056.24    148.42 o 
  -4   8  13     5612.99     5965.12    200.19 o 
  -3   8  13     5221.09     5021.44    137.00 o 
  -2   8  13      104.82      101.37     35.39 o 
  -1   8  13     3133.98     3175.71     77.56 o 
   0   8  13     6800.14     6770.57    166.27 o 
   1   8  13     6778.30     6427.40    218.53 o 
   2   8  13        7.15       45.44     18.01 o 
   3   8  13     2936.62     2844.54    101.37 o 
   4   8  13     3205.63     3362.73    185.37 o 
  -6   9  13     6946.23     7080.11    520.77 o 
  -5   9  13     4236.90     4186.50    479.71 o 
  -4   9  13      440.36      501.10     65.39 o 
  -3   9  13     1965.29     1911.66     52.81 o 
  -2   9  13     7563.87     7503.08    222.03 o 
  -1   9  13     6096.37     6306.92    189.23 o 
   0   9  13      184.16      158.23     39.83 o 
   1   9  13     2354.87     2170.30     86.89 o 
   2   9  13     6851.73     7129.95    398.24 o 
   3   9  13     5478.52     5440.92    352.35 o 
  -5  10  13      305.70      265.93     70.45 o 
  -4  10  13      669.00      681.19     82.88 o 
  -3  10  13      738.93      598.00     62.63 o 
  -2  10  13        0.75       49.43     17.73 o 
  -1  10  13      473.09      452.60     51.50 o 
   0  10  13      289.80      356.59     51.10 o 
   1  10  13       21.58       52.27     18.51 o 
   2  10  13        0.94       61.04     25.37 o 
   3  10  13        2.32       52.67     41.50 o 
  -4  11  13       27.08       81.47     27.45 o 
  -3  11  13      484.85      384.82     55.39 o 
  -2  11  13     2646.48     2632.71    225.10 o 
  -1  11  13     2963.20     3170.67    202.65 o 
   0  11  13        6.43       69.54     21.59 o 
   1  11  13      725.93      645.03     66.89 o 
   2  11  13     2275.94     2172.66    144.97 o 
  -3  12  13     6676.48     6476.22    389.78 o 
  -2  12  13     1055.83      968.83    157.20 o 
  -1  12  13     2618.45     2150.25    380.31 o 
   0  12  13     6741.00     6335.28    293.80 o 
  -8   0  14     5331.00     5321.36    371.63 o 
  -7   0  14     8797.74     9494.72    478.87 o 
  -6   0  14      500.43      355.95     90.20 o 
  -5   0  14     5308.19     5369.89    356.49 o 
  -4   0  14     9846.53    11183.95    497.98 o 
  -3   0  14    18591.33    19038.78    877.35 o 
  -2   0  14     1597.40     1781.15    133.38 o 
  -1   0  14     7675.66     8399.96    414.36 o 
   0   0  14    13572.48    14400.54    678.10 o 
   1   0  14    14138.26    14986.95    657.38 o 
   2   0  14     3087.71     2434.02    175.70 o 
   3   0  14     1071.21     1144.69    101.84 o 
   4   0  14     9037.97     9363.43    521.78 o 
   5   0  14     8726.75     9306.64    847.58 o 
  -8   1  14        5.55       62.23     18.15 o 
  -7   1  14     1189.68     1183.58    109.53 o 
  -6   1  14     4161.83     4323.06    175.94 o 
  -5   1  14     2816.02     2769.46    122.16 o 
  -4   1  14      598.86      713.93     92.36 o 
  -3   1  14      524.23      624.45     56.27 o 
  -2   1  14     6807.68     7611.28    403.81 o 
  -1   1  14     5027.54     5813.00    214.53 o 
   0   1  14      201.33      158.34     60.31 o 
   1   1  14     1862.16     1965.72    106.24 o 
   2   1  14     6677.86     6824.24    407.16 o 
   3   1  14     4114.62     4404.64    162.17 o 
   4   1  14       81.09      236.23     66.15 o 
   5   1  14     1178.10      971.31    131.26 o 
  -8   2  14      623.52      603.14    129.91 o 
  -7   2  14      397.88      458.02     81.57 o 
  -6   2  14       13.79       69.77     19.34 o 
  -5   2  14      360.47      342.86     67.23 o 
  -4   2  14     1942.46     2035.96    102.48 o 
  -3   2  14     1377.29     1532.10    215.57 o 
  -2   2  14        0.96       53.50     37.29 o 
  -1   2  14      558.67      542.06     58.67 o 
   0   2  14      516.44      530.65     56.76 o 
   1   2  14       12.97      175.64     35.66 o 
   2   2  14       86.98      106.04     32.41 o 
   3   2  14       13.19      110.90     42.95 o 
   4   2  14       27.91       94.40     73.27 o 
   5   2  14      152.57      247.47     62.49 o 
  -8   3  14       98.94      114.70     28.59 o 
  -7   3  14     2775.01     2475.69    179.39 o 
  -6   3  14     5385.21     5398.99    193.80 o 
  -5   3  14     5345.28     5627.49    259.75 o 
  -4   3  14     1677.89     1495.12     81.23 o 
  -3   3  14     3837.09     4045.35    176.53 o 
  -2   3  14    14067.44    14259.20    483.49 o 
  -1   3  14    12134.85    12520.27    388.44 o 
   0   3  14     1813.46     1803.46    165.33 o 
   1   3  14     3456.13     3520.17    206.04 o 
   2   3  14    13174.20    13825.45    484.17 o 
   3   3  14     7420.05     7543.03    289.07 o 
   4   3  14      152.63      256.74     65.20 o 
   5   3  14     1436.21     1318.00    103.44 o 
  -7   4  14     6545.13     6711.67    214.02 o 
  -6   4  14     1304.38     1368.11    122.65 o 
  -5   4  14     1387.65     1459.04     87.99 o 
  -4   4  14     7028.00     7337.22    280.23 o 
  -3   4  14     4838.09     5093.64    224.08 o 
  -2   4  14       79.44      119.58     49.76 o 
  -1   4  14     2479.18     2523.16     95.63 o 
   0   4  14    10603.21    10637.27    380.19 o 
   1   4  14     5578.81     5661.71    263.54 o 
   2   4  14       11.47      109.25     32.54 o 
   3   4  14     1711.52     1876.06    128.65 o 
   4   4  14     7475.54     7919.90    470.84 o 
   5   4  14     5623.43     5649.67    335.19 o 
  -7   5  14       18.30       24.32     13.67 o 
  -6   5  14      298.86      284.04     43.91 o 
  -5   5  14      673.86      717.71     57.81 o 
  -4   5  14       44.35       80.26     30.61 o 
  -3   5  14      418.82      409.54     36.58 o 
  -2   5  14      274.37      320.50     37.53 o 
  -1   5  14      567.86      616.88     46.54 o 
   0   5  14        9.12       16.84     16.03 o 
   1   5  14       87.46       81.63     19.89 o 
   2   5  14       32.39       84.48     22.41 o 
   3   5  14       41.03       42.86     39.80 o 
   4   5  14       56.38      243.90     76.26 o 
  -7   6  14     3036.97     2691.84    187.17 o 
  -6   6  14      469.64      433.78     80.06 o 
  -5   6  14     1286.18     1260.63    116.57 o 
  -4   6  14     4837.49     5054.57    161.49 o 
  -3   6  14     2386.60     2466.20    128.49 o 
  -2   6  14      199.98      168.20     24.87 o 
  -1   6  14     1205.70     1138.59     82.71 o 
   0   6  14     4289.60     4173.33    175.52 o 
   1   6  14      408.84      469.53     59.71 o 
   2   6  14        7.03       49.24     34.73 o 
   3   6  14     1063.09     1140.18     94.56 o 
   4   6  14     3436.76     3435.23    236.40 o 
  -6   7  14     6360.47     6743.84    354.49 o 
  -5   7  14     5521.31     5686.34    234.43 o 
  -4   7  14      788.35      890.61     75.71 o 
  -3   7  14     2088.33     2064.01    200.78 o 
  -2   7  14    10141.51    10187.21    239.39 o 
  -1   7  14     9937.32     9880.07    233.26 o 
   0   7  14     1166.33     1133.22     51.27 o 
   1   7  14     2443.61     2363.48     87.43 o 
   2   7  14     9292.55     9570.37    369.51 o 
   3   7  14     7735.86     7922.88    308.84 o 
   4   7  14     1709.02     1558.41    165.86 o 
  -6   8  14       13.11       59.16     20.89 o 
  -5   8  14     1128.52      913.31     92.98 o 
  -4   8  14     3260.86     3262.73    225.68 o 
  -3   8  14     2441.75     2485.71    122.01 o 
  -2   8  14      227.08      331.81     57.61 o 
  -1   8  14      696.62      720.05     43.87 o 
   0   8  14     1793.17     1683.62     59.97 o 
   1   8  14     1674.15     1663.66    131.71 o 
   2   8  14       22.42       50.70     33.40 o 
   3   8  14      491.79      549.13    139.34 o 
  -5   9  14      296.96      361.18     51.48 o 
  -4   9  14      301.51      251.72     40.28 o 
  -3   9  14      213.61      142.42     39.01 o 
  -2   9  14     2452.86     2182.94    122.38 o 
  -1   9  14     2057.01     2010.23    113.42 o 
   0   9  14       94.74      125.92     26.56 o 
   1   9  14      484.16      498.41     61.92 o 
   2   9  14     1128.14      952.66    102.71 o 
   3   9  14      796.38      741.72     71.22 o 
  -4  10  14     5442.44     5619.44    361.87 o 
  -3  10  14     6722.25     6945.49    265.81 o 
  -2  10  14     1852.85     1680.77    108.96 o 
  -1  10  14     2480.29     2338.77    125.18 o 
   0  10  14     8107.89     7945.37    241.83 o 
   1  10  14     5085.62     4804.67    311.58 o 
   2  10  14     1127.15     1233.23    109.99 o 
  -3  11  14      245.42      244.92     48.64 o 
  -2  11  14     3691.46     3465.84    613.38 o 
  -1  11  14     1832.32     1911.87    121.72 o 
   0  11  14      187.60      170.21     36.87 o 
  -7   1  15      642.05      668.36     69.71 o 
  -6   1  15     5160.74     5042.17    530.28 o 
  -5   1  15     3627.64     3594.12    180.58 o 
  -4   1  15     1470.45     1610.67     75.23 o 
  -3   1  15     3135.86     3530.86    307.92 o 
  -2   1  15    12027.39    13165.22    449.70 o 
  -1   1  15     2904.81     2750.39    132.96 o 
   0   1  15        9.14      126.72     48.83 o 
   1   1  15     3170.20     3422.47    155.71 o 
   2   1  15     7154.95     6716.69    310.87 o 
   3   1  15     4309.06     4174.15    304.97 o 
   4   1  15        7.50      204.45     69.49 o 
  -7   2  15     5152.53     5394.11    315.93 o 
  -6   2  15      551.10      540.14     49.66 o 
  -5   2  15     1762.25     1987.35    151.85 o 
  -4   2  15    10260.10    11222.04    556.06 o 
  -3   2  15    10495.89    11026.14    329.73 o 
  -2   2  15      383.54      267.16     44.29 o 
  -1   2  15     1948.95     2072.91    106.72 o 
   0   2  15     9101.14     8782.13    924.18 o 
   1   2  15    10521.72    10242.65    700.12 o 
   2   2  15     1880.80     1807.81     97.85 o 
   3   2  15     2694.26     2644.80    156.97 o 
   4   2  15     8586.38     9092.48    357.25 o 
  -7   3  15      366.24      320.91     38.67 o 
  -6   3  15     1980.64     1972.15    161.03 o 
  -5   3  15     1075.08     1222.10     63.58 o 
  -4   3  15        2.05       57.92     52.27 o 
  -3   3  15     2449.97     2348.36     88.56 o 
  -2   3  15     3719.65     3779.62    178.59 o 
  -1   3  15     2644.28     2978.21    136.02 o 
   0   3  15      526.26      617.90    224.42 o 
   1   3  15     1446.26     1518.21     78.58 o 
   2   3  15      748.41      749.23     34.46 o 
   3   3  15       79.63      249.49     58.56 o 
   4   3  15      141.86      201.79     45.19 o 
  -7   4  15      625.34      594.13     97.41 o 
  -6   4  15       13.75       41.79     22.22 o 
  -5   4  15       96.48       83.91     22.00 o 
  -4   4  15     1686.35     1625.19     71.18 o 
  -3   4  15     2996.99     3171.24    108.75 o 
  -2   4  15      221.37      204.33     29.01 o 
  -1   4  15      232.12      256.61     30.54 o 
   0   4  15     1494.95     1446.55     66.83 o 
   1   4  15     2109.21     2159.94     83.49 o 
   2   4  15     1611.27     1743.80    249.68 o 
   3   4  15      264.29      321.90     56.20 o 
   4   4  15     2177.24     2335.19    250.44 o 
  -7   5  15     1931.80     1703.55    293.81 o 
  -6   5  15     7706.86     7926.39    497.44 o 
  -5   5  15     7512.45     7937.47    368.53 o 
  -4   5  15     1061.52     1121.58    105.05 o 
  -3   5  15     2640.71     2503.11     96.50 o 
  -2   5  15    12063.32    12489.59    290.22 o 
  -1   5  15    14228.98    14763.46    515.58 o 
   0   5  15      534.25      522.44     41.91 o 
   1   5  15     2714.30     2921.72    118.44 o 
   2   5  15     6212.98     6321.36    259.02 o 
   3   5  15    11327.23    11609.46    593.64 o 
   4   5  15      702.67      549.22     74.45 o 
  -6   6  15      342.27      365.96     61.32 o 
  -5   6  15      693.09      702.60     63.51 o 
  -4   6  15     3210.44     3441.18    141.23 o 
  -3   6  15     1926.18     1892.27     53.82 o 
  -2   6  15      653.25      770.16    113.58 o 
  -1   6  15      534.99      583.47     46.69 o 
   0   6  15     6287.73     6249.32    192.23 o 
   1   6  15     3197.94     3090.13    214.60 o 
   2   6  15      876.64      873.31    181.52 o 
   3   6  15     1049.59     1003.12    109.75 o 
  -6   7  15       78.31       74.89     22.40 o 
  -5   7  15      257.76      325.10     44.15 o 
  -4   7  15        3.90       78.83     24.78 o 
  -3   7  15      208.65      168.02     28.35 o 
  -2   7  15     1051.75      960.14     58.76 o 
  -1   7  15      365.64      352.17     36.13 o 
   0   7  15       36.92       63.19     23.92 o 
   1   7  15      152.16      209.27     38.24 o 
   2   7  15       52.75      158.61     55.20 o 
   3   7  15       81.06      162.81     58.45 o 
  -5   8  15      959.81      826.68    101.45 o 
  -4   8  15     6332.98     6848.23    336.64 o 
  -3   8  15     5609.24     5664.31    169.95 o 
  -2   8  15      411.31      451.92     56.45 o 
  -1   8  15      229.02      255.53     38.99 o 
   0   8  15     4405.03     4323.03    135.35 o 
   1   8  15     5206.93     5237.94    212.21 o 
   2   8  15      373.56      416.33    113.68 o 
  -4   9  15      380.68      303.28     84.49 o 
  -3   9  15     1528.99     1565.70    124.65 o 
  -2   9  15     4291.19     4123.14    214.71 o 
  -1   9  15     3759.98     3617.37    190.15 o 
   0   9  15       91.49      126.95     29.84 o 
   1   9  15     2422.52     2204.87    142.34 o 
   2   9  15     5971.83     6170.77    417.07 o 
  -3  10  15      740.80      816.26    110.27 o 
  -2  10  15      490.73      565.56     65.57 o 
  -1  10  15       58.39       56.35     28.50 o 
   0  10  15      877.49      841.86     75.98 o 
  -7   0  16     7735.76     7981.35    661.55 o 
  -5   0  16     4759.18     5235.50    547.98 o 
  -4   0  16     8309.54     8838.26    467.10 o 
  -3   0  16    15785.54    16447.30    660.26 o 
  -2   0  16     1572.51     1672.57    123.05 o 
  -1   0  16     3530.35     3639.16    439.56 o 
   0   0  16     8104.46     7954.66    356.72 o 
   1   0  16    11026.68    11247.90    585.14 o 
   2   0  16      630.30      831.33    107.53 o 
   3   0  16     2241.55     1802.88    186.34 o 
   4   0  16     7490.40     7003.51    579.31 o 
  -7   1  16      141.35      135.39     46.12 o 
  -6   1  16     2116.22     2116.14    371.53 o 
  -5   1  16      837.37      788.29    132.94 o 
  -4   1  16       52.82       97.52     56.84 o 
  -3   1  16      557.21      463.20     55.28 o 
  -2   1  16     5472.27     5766.07    266.77 o 
  -1   1  16     2262.97     2317.47     91.76 o 
   0   1  16      563.89      704.51    195.19 o 
   1   1  16      257.65      292.88     56.70 o 
   2   1  16     4036.84     4204.77    418.38 o 
   3   1  16     1799.38     1831.10    227.91 o 
   4   1  16       33.32      108.71     43.89 o 
  -7   2  16      394.28      332.31     49.47 o 
  -6   2  16        1.27       22.18     16.95 o 
  -5   2  16      175.66      202.78     46.64 o 
  -4   2  16     1366.02     1493.26     68.34 o 
  -3   2  16     1129.84     1103.07    257.56 o 
  -2   2  16       28.46       11.24     23.75 o 
  -1   2  16      353.10      229.57     39.63 o 
   0   2  16     1527.27     1569.58    347.13 o 
   1   2  16     1413.19     1394.29     71.88 o 
   2   2  16      234.06      165.16     49.28 o 
   3   2  16       26.39       86.29     61.36 o 
   4   2  16       40.58       47.74     33.87 o 
  -6   3  16     5515.55     6120.44    323.65 o 
  -5   3  16     6870.73     7243.46    541.07 o 
  -4   3  16      587.24      580.51     36.67 o 
  -3   3  16     1858.13     1771.08    158.86 o 
  -2   3  16     6430.20     6874.18    547.10 o 
  -1   3  16     4532.56     4422.63    334.26 o 
   0   3  16     1202.30     1097.99     74.93 o 
   1   3  16     2080.31     2306.24    183.84 o 
   2   3  16     8830.09     8911.03    326.43 o 
   3   3  16     5924.36     6281.97    258.70 o 
  -6   4  16     1424.63     1616.32    219.72 o 
  -5   4  16     1478.65     1716.97    229.18 o 
  -4   4  16     6374.58     6695.61    234.42 o 
  -3   4  16     5563.19     5771.93    307.48 o 
  -2   4  16      500.91      586.90     56.29 o 
  -1   4  16     2434.27     2321.63     57.93 o 
   0   4  16     8067.07     8480.09    254.70 o 
   1   4  16     4652.73     4738.93    250.70 o 
   2   4  16      127.86       96.88     49.36 o 
   3   4  16     1134.04     1064.19    127.41 o 
  -6   5  16      151.69      134.82     28.67 o 
  -5   5  16      172.33       71.79     49.20 o 
  -4   5  16       48.92       81.57     23.28 o 
  -3   5  16        8.49       34.59     19.51 o 
  -2   5  16      424.38      481.86     46.24 o 
  -1   5  16      357.79      313.82     46.54 o 
   0   5  16        3.18       80.74     22.74 o 
   1   5  16       47.70       39.30     25.27 o 
   2   5  16      149.78      124.92     44.84 o 
   3   5  16        2.54       97.25     40.17 o 
  -5   6  16      626.13      695.69    107.85 o 
  -4   6  16     3786.40     3729.07    211.80 o 
  -3   6  16     4136.37     4443.54    141.22 o 
  -2   6  16      803.77      939.77     56.75 o 
  -1   6  16     1577.76     1525.57    119.35 o 
   0   6  16     5478.05     5383.68    165.77 o 
   1   6  16     2686.22     2640.26    111.02 o 
   2   6  16      334.22      363.33     57.65 o 
   3   6  16      828.92      695.86    105.28 o 
  -5   7  16     6921.95     7607.65    491.77 o 
  -4   7  16      427.90      451.06     49.08 o 
  -3   7  16     1949.28     1957.50    110.89 o 
  -2   7  16     5437.00     5666.91    184.15 o 
  -1   7  16     6377.96     6290.26    192.97 o 
   0   7  16     1809.78     1764.72    100.04 o 
   1   7  16     2419.87     2563.63    216.43 o 
   2   7  16     7184.06     7319.56    628.16 o 
  -4   8  16     2240.67     2303.99    225.87 o 
  -3   8  16     1576.43     1591.49     96.77 o 
  -2   8  16      141.57      207.05     36.45 o 
  -1   8  16      200.82      215.40     42.77 o 
   0   8  16     2223.19     2113.66    111.30 o 
   1   8  16     2524.09     2407.49    175.13 o 
  -3   9  16      361.32      372.15     59.27 o 
  -2   9  16      407.74      417.46     93.26 o 
  -1   9  16      611.45      485.27     61.22 o 
   0   9  16      460.19      493.65     51.22 o 
  -6   1  17     3156.74     3023.21    383.52 o 
  -5   1  17     2116.07     2260.23    182.97 o 
  -4   1  17      427.00      342.67     61.66 o 
  -3   1  17      612.48      599.17     57.79 o 
  -2   1  17     5032.79     5508.22    221.21 o 
  -1   1  17     4946.55     5482.55    220.62 o 
   0   1  17      348.18      457.74     60.11 o 
   1   1  17     1527.01     1482.62    118.56 o 
   2   1  17     3721.19     3780.37    175.95 o 
   3   1  17     2928.18     3299.37    212.93 o 
  -6   2  17      816.47      941.01    114.82 o 
  -5   2  17     2147.10     2230.21    189.13 o 
  -4   2  17     8890.54     9634.49    345.09 o 
  -3   2  17     7218.63     7685.85    304.59 o 
  -2   2  17     1289.86     1308.75    134.17 o 
  -1   2  17     2416.40     2147.57     83.49 o 
   0   2  17     8638.28     8797.88    347.74 o 
   1   2  17     6102.08     6064.20    238.03 o 
   2   2  17      224.44      190.08    101.04 o 
   3   2  17     1341.49     1294.00    151.93 o 
  -6   3  17      482.95      441.32     61.36 o 
  -5   3  17      976.74      963.93     94.17 o 
  -4   3  17        2.67       49.65     40.85 o 
  -3   3  17      730.71      658.07    200.05 o 
  -2   3  17      748.25      546.34     53.39 o 
  -1   3  17     1052.27     1010.29     77.15 o 
   0   3  17       86.91      151.35     53.33 o 
   1   3  17      224.15      221.13     46.79 o 
   2   3  17      556.23      645.97     89.51 o 
   3   3  17      571.12      428.34     67.41 o 
  -5   4  17      432.10      371.75     56.80 o 
  -4   4  17     1525.31     1788.83    326.86 o 
  -3   4  17     1653.03     1746.84    211.17 o 
  -2   4  17      410.99      436.01     44.96 o 
  -1   4  17      803.44      814.52     50.60 o 
   0   4  17     3795.70     3846.24    201.84 o 
   1   4  17     2383.70     2326.75    130.58 o 
   2   4  17      288.42      180.73     48.92 o 
  -5   5  17     6336.82     6690.11    470.65 o 
  -4   5  17      742.53      706.46     92.60 o 
  -3   5  17      506.71      559.57    156.93 o 
  -2   5  17     7266.88     7270.52    353.01 o 
  -1   5  17     8105.18     8538.92    250.30 o 
   0   5  17      492.17      609.26     60.69 o 
   1   5  17     1064.68      900.20    153.59 o 
   2   5  17     6371.71     6898.88    403.19 o 
  -5   6  17      593.77      485.55     86.00 o 
  -4   6  17     3087.61     2996.53    169.95 o 
  -3   6  17     2465.33     2712.03    186.34 o 
  -2   6  17      764.80      716.28     67.89 o 
  -1   6  17      754.13      702.16     90.79 o 
   0   6  17     3714.05     3860.87    198.06 o 
   1   6  17     2980.21     3185.48    220.17 o 
  -4   7  17       50.82       95.69     41.30 o 
  -3   7  17       12.72      106.18     28.32 o 
  -2   7  17      381.93      290.29     47.04 o 
  -1   7  17       67.15      101.84     33.78 o 
   0   7  17       48.31       60.63     23.92 o 
   1   7  17       15.03       73.68     87.22 o 
  -2   8  17      470.55      503.54     53.84 o 
  -1   8  17     1184.72     1149.58    102.10 o 
  -5   0  18      709.60      487.89     98.92 o 
  -4   0  18     6669.27     7687.66    425.88 o 
  -3   0  18     8531.61     9228.51    475.64 o 
  -2   0  18      651.67      602.43     88.60 o 
  -1   0  18     3009.69     3020.40    193.41 o 
   0   0  18     6128.61     6093.38    357.35 o 
   1   0  18     4113.03     4837.91    463.90 o 
   2   0  18      729.75      846.75    151.08 o 
  -5   1  18      916.48     1096.47    111.31 o 
  -4   1  18      340.51      299.10     52.57 o 
  -3   1  18       29.22       81.76     37.42 o 
  -2   1  18     2032.05     2033.12    148.32 o 
  -1   1  18     1882.76     2106.02    155.31 o 
   0   1  18      761.76      831.08     97.38 o 
   1   1  18      245.88      307.72     58.26 o 
   2   1  18     2186.53     2344.75    192.29 o 
  -5   2  18       27.81       54.31     29.78 o 
  -4   2  18      934.62      956.67    105.46 o 
  -3   2  18      471.57      558.86     74.29 o 
  -2   2  18        4.30       36.42     42.27 o 
  -1   2  18      345.87      324.46    183.72 o 
   0   2  18      410.83      420.14     93.26 o 
   1   2  18       48.10       62.23     75.52 o 
   2   2  18       35.65       58.11     47.96 o 
  -5   3  18     5417.68     5832.40    277.38 o 
  -4   3  18      694.07      698.97     88.94 o 
  -3   3  18      716.54      718.52    109.44 o 
  -2   3  18     5756.53     6260.66    356.19 o 
  -1   3  18     7833.97     7747.74    401.79 o 
   0   3  18     1207.14     1383.33    127.47 o 
   1   3  18     1560.61     1423.67    139.73 o 
  -4   4  18     6214.29     6547.92    452.17 o 
  -3   4  18     4884.83     5176.36    275.59 o 
  -2   4  18      591.42      601.88     70.84 o 
  -1   4  18     1759.33     1764.71    102.70 o 
   0   4  18     5012.34     5192.33    276.67 o 
   1   4  18     3730.74     4215.20    269.09 o 
  -4   5  18       85.00      112.20     29.34 o 
  -3   5  18       32.21       52.47     24.97 o 
  -2   5  18       59.04      122.60     31.69 o 
  -1   5  18       17.71      139.30     38.60 o 
   0   5  18        8.92       65.16     34.80 o 
  -3   6  18     2686.20     2772.95    266.25 o 
  -2   6  18      115.73      116.90     28.90 o 
  -1   6  18     3262.65     3423.98    174.53 o 
   0   6  18     3234.20     3326.43    165.34 o 
  -4   1  19      234.10      226.71     47.04 o 
  -3   1  19     2162.69     2533.48    167.02 o 
  -2   1  19     3941.91     4059.21    275.95 o 
  -1   1  19     4186.15     4420.68    299.11 o 
   0   1  19      650.87      804.06    101.91 o 
  -3   2  19     4844.13     4825.11    343.36 o 
  -2   2  19     1140.93     1136.80    102.52 o 
  -1   2  19      577.83      683.51    171.31 o 
   0   2  19     7013.30     7104.05    699.97 o 
  -3   3  19        6.26       56.66     24.15 o 
  -2   3  19      335.33      408.77     49.35 o 
  -1   3  19      237.19      260.50     41.97 o 
   0   3  19        5.85       95.74     34.69 o 
  -2   4  19      432.11      431.42     49.82 o 
  -1   4  19      200.70      246.13     44.32 o 
                                                 
